# Supplementary material for: SpinachDB: A Well-Characterized Genomic Database for Gene Family Classification and SNP Information of Spinach
Source: PLoS One. 2016 May 5;11(5):e0152706. doi: 10.1371/journal.pone.0152706 (PMC4858205; doi:10.1371/journal.pone.0152706)
Supplement: S1 File — (XLSX) [file pone.0152706.s001.xlsx]

## Sheet: Table A
Table A. Annotation and classification of Spinach genes
Gene	Swiss-Prot	TrEMBL	KEGG	KOG	NR	NT
Sp_000010_qhas	sp|Q9M0P3|U79B7_ARATH UDP-glycosyltransferase 79B7 OS=Arabidopsis thaliana GN=UGT79B7 PE=2 SV=1	tr|A5BJE6|A5BJE6_VITVI Glycosyltransferase OS=Vitis vinifera GN=VITISV_034121 PE=3 SV=1	vvi:100245127 hypothetical protein LOC100245127	KOG1192 UDP-glucuronosyl and UDP-glucosyl transferase	gi|147776895|emb|CAN63557.1| hypothetical protein VITISV_034121 [Vitis vinifera]	gi|731326532|ref|XM_010675765.1| PREDICTED: Beta vulgaris subsp. vulgaris UDP-glycosyltransferase 79B6-like (LOC104890325), mRNA
Sp_000020_nftc	sp|Q9ZPV5|NOC2L_ARATH Nucleolar complex protein 2 homolog OS=Arabidopsis thaliana GN=At2g18220 PE=3 SV=2	tr|A0A061FMK8|A0A061FMK8_THECC Nucleolar complex protein 2 isoform 1 OS=Theobroma cacao GN=TCM_043089 PE=4 SV=1	vvi:100247856 hypothetical protein LOC100247856	KOG2256 Predicted protein involved in nuclear export of pre-ribosomes	gi|731318333|ref|XP_010669663.1| PREDICTED: nucleolar complex protein 2 homolog isoform X1 [Beta vulgaris subsp. vulgaris]	gi|731318336|ref|XM_010671363.1| PREDICTED: Beta vulgaris subsp. vulgaris nucleolar complex protein 2 homolog (LOC104886836), transcript variant X3, mRNA
Sp_000030_dhux		tr|M5VKX9|M5VKX9_PRUPE Uncharacterized protein OS=Prunus persica GN=PRUPE_ppa014643mg PE=4 SV=1	vvi:100252073 hypothetical protein LOC100252073		gi|645264184|ref|XP_008237572.1| PREDICTED: uncharacterized protein LOC103336306 [Prunus mume]	gi|731430688|ref|XM_002267199.3| PREDICTED: Vitis vinifera uncharacterized LOC100252073 (LOC100252073), transcript variant X2, mRNA
Sp_000040_phxm	sp|P27707|DCK_HUMAN Deoxycytidine kinase OS=Homo sapiens GN=DCK PE=1 SV=1	tr|M5Y4R4|M5Y4R4_PRUPE Uncharacterized protein OS=Prunus persica GN=PRUPE_ppa003359mg PE=4 SV=1	vvi:100233118 DGK; deoxyguanosine kinase-like	KOG4235 Mitochondrial thymidine kinase 2/deoxyguanosine kinase	gi|731310892|ref|XP_010680742.1| PREDICTED: uncharacterized protein LOC104895792 [Beta vulgaris subsp. vulgaris]	gi|731310891|ref|XM_010682440.1| PREDICTED: Beta vulgaris subsp. vulgaris uncharacterized LOC104895792 (LOC104895792), mRNA
Sp_000050_mzxp	sp|Q8IYD8|FANCM_HUMAN Fanconi anemia group M protein OS=Homo sapiens GN=FANCM PE=1 SV=2	tr|A0A061FRW8|A0A061FRW8_THECC DEAD/DEAH box RNA helicase family protein, putative isoform 1 OS=Theobroma cacao GN=TCM_036398 PE=4 SV=1	rcu:RCOM_0685890 protein with unknown function; K10896 fanconi anemia group M protein [EC:3.6.4.13]	KOG0354 DEAD-box like helicase	gi|731310896|ref|XP_010680886.1| PREDICTED: Fanconi anemia group M protein isoform X2 [Beta vulgaris subsp. vulgaris] // gi|731310898|ref|XP_010680944.1| PREDICTED: Fanconi anemia group M protein isoform X3 [Beta vulgaris subsp. vulgaris]	gi|731310895|ref|XM_010682584.1| PREDICTED: Beta vulgaris subsp. vulgaris Fanconi anemia group M protein (LOC104895878), transcript variant X2, mRNA // gi|731310897|ref|XM_010682642.1| PREDICTED: Beta vulgaris subsp. vulgaris Fanconi anemia group M protein (LOC104895878), transcript variant X3, mRNA
Sp_000060_dkjs	sp|Q8L4Y5|ARP7_ARATH Actin-related protein 7 OS=Arabidopsis thaliana GN=ARP7 PE=1 SV=1	tr|W9QLS0|W9QLS0_9ROSA Uncharacterized protein OS=Morus notabilis GN=L484_020682 PE=3 SV=1	vvi:100255047 hypothetical protein LOC100255047	KOG0676 Actin and related proteins	gi|731310900|ref|XP_010681062.1| PREDICTED: actin-related protein 7-like [Beta vulgaris subsp. vulgaris]	gi|731310899|ref|XM_010682760.1| PREDICTED: Beta vulgaris subsp. vulgaris actin-related protein 7-like (LOC104896040), mRNA
Sp_000070_yfgx	sp|Q9M2K4|BZP61_ARATH Basic leucine zipper 61 OS=Arabidopsis thaliana GN=BZIP61 PE=1 SV=1	tr|A5B6S2|A5B6S2_VITVI Putative uncharacterized protein OS=Vitis vinifera GN=VIT_12s0035g00620 PE=4 SV=1	vvi:100257570 hypothetical protein LOC100257570		gi|731310902|ref|XP_010681167.1| PREDICTED: uncharacterized protein At4g06598-like [Beta vulgaris subsp. vulgaris]	gi|731310901|ref|XM_010682865.1| PREDICTED: Beta vulgaris subsp. vulgaris uncharacterized protein At4g06598-like (LOC104896130), mRNA
Sp_000080_ruoq	sp|Q1LUS8|RBP10_DANRE Ran-binding protein 10 OS=Danio rerio GN=ranbp10 PE=3 SV=1	tr|M5XYJ8|M5XYJ8_PRUPE Uncharacterized protein OS=Prunus persica GN=PRUPE_ppa005466mg PE=4 SV=1	rcu:RCOM_1334240 hypothetical protein	KOG1477 SPRY domain-containing proteins	gi|731310904|ref|XP_010681236.1| PREDICTED: ran-binding protein 10 [Beta vulgaris subsp. vulgaris]	gi|731310903|ref|XM_010682934.1| PREDICTED: Beta vulgaris subsp. vulgaris ran-binding protein 10 (LOC104896196), mRNA
Sp_000090_pacg	sp|Q8GWR0|COX11_ARATH Cytochrome c oxidase assembly protein COX11, mitochondrial OS=Arabidopsis thaliana GN=COX11 PE=2 SV=1	tr|A0A078H4Z2|A0A078H4Z2_BRANA BnaA09g51320D protein OS=Brassica napus GN=BnaA09g51320D PE=3 SV=1	ath:AT1G02410 cytochrome c oxidase assembly protein CtaG / Cox11 family; K02258 cytochrome c oxidase subunit XI assembly protein	KOG2540 Cytochrome oxidase assembly factor COX11	gi|731310906|ref|XP_010681297.1| PREDICTED: cytochrome c oxidase assembly protein COX11, mitochondrial [Beta vulgaris subsp. vulgaris]	gi|731310905|ref|XM_010682995.1| PREDICTED: Beta vulgaris subsp. vulgaris cytochrome c oxidase assembly protein COX11, mitochondrial (LOC104896259), mRNA
Sp_000100_icuw	sp|Q9LXV0|U92A1_ARATH UDP-glycosyltransferase 92A1 OS=Arabidopsis thaliana GN=UGT92A1 PE=2 SV=1	tr|A0A0D5MEW8|A0A0D5MEW8_AMATR Glycosyltransferase OS=Amaranthus tricolor GN=DOPA5-GT PE=2 SV=1	vvi:100248024 hypothetical protein LOC100248024	KOG1192 UDP-glucuronosyl and UDP-glucosyl transferase	gi|731310915|ref|XP_010681653.1| PREDICTED: UDP-glycosyltransferase 92A1-like [Beta vulgaris subsp. vulgaris]	gi|62086402|dbj|AB182644.1| Celosia cristata cDOPA5GT mRNA for cyclo-DOPA 5-O-glucosyltransferase, complete cds
Sp_000110_sjje		tr|I3S093|I3S093_MEDTR Potato type II proteinase inhibitor family protein OS=Medicago truncatula GN=MTR_4g032865 PE=2 SV=1	osa:4334015 Os03g0734300		gi|388491238|gb|AFK33685.1| unknown [Medicago truncatula] // gi|657387114|gb|KEH29269.1| potato type II proteinase inhibitor family protein [Medicago truncatula]	gi|731310913|ref|XR_790470.1| PREDICTED: Beta vulgaris subsp. vulgaris uncharacterized LOC104896521 (LOC104896521), ncRNA
Sp_000120_eetf	sp|Q9SAG8|DNAJ8_ARATH Chaperone protein dnaJ 8, chloroplastic OS=Arabidopsis thaliana GN=ATJ8 PE=2 SV=1	tr|A0A061FJN4|A0A061FJN4_THECC Chaperone DnaJ-domain superfamily protein, putative OS=Theobroma cacao GN=TCM_036432 PE=4 SV=1	ath:AT1G72070 DNAJ heat shock N-terminal domain-containing protein	KOG0715 Molecular chaperone (DnaJ superfamily)	gi|731310917|ref|XP_010681734.1| PREDICTED: chaperone protein dnaJ 8, chloroplastic [Beta vulgaris subsp. vulgaris]	gi|731310916|ref|XM_010683432.1| PREDICTED: Beta vulgaris subsp. vulgaris chaperone protein dnaJ 8, chloroplastic (LOC104896641), mRNA
Sp_000130_rrkh	sp|Q61908|CMC4_MOUSE Cx9C motif-containing protein 4 OS=Mus musculus GN=Cmc4 PE=2 SV=1	tr|W9QYF3|W9QYF3_9ROSA Uncharacterized protein OS=Morus notabilis GN=L484_018443 PE=4 SV=1	rcu:RCOM_1374940 hypothetical protein		gi|731360919|ref|XP_010692077.1| PREDICTED: cx9C motif-containing protein 4 [Beta vulgaris subsp. vulgaris]	gi|731360918|ref|XM_010693775.1| PREDICTED: Beta vulgaris subsp. vulgaris cx9C motif-containing protein 4 (LOC104905287), mRNA
Sp_000140_spqa	sp|Q0WRJ7|FK202_ARATH Peptidyl-prolyl cis-trans isomerase FKBP20-2, chloroplastic OS=Arabidopsis thaliana GN=FKBP20-2 PE=1 SV=1	tr|A0A0A0L5Q7|A0A0A0L5Q7_CUCSA Peptidyl-prolyl cis-trans isomerase OS=Cucumis sativus GN=Csa_3G118090 PE=4 SV=1	vvi:100258093 hypothetical protein LOC100258093	KOG0552 FKBP-type peptidyl-prolyl cis-trans isomerase	gi|731360917|ref|XP_010692076.1| PREDICTED: peptidyl-prolyl cis-trans isomerase FKBP20-2, chloroplastic [Beta vulgaris subsp. vulgaris]	gi|731360916|ref|XM_010693774.1| PREDICTED: Beta vulgaris subsp. vulgaris peptidyl-prolyl cis-trans isomerase FKBP20-2, chloroplastic (LOC104905286), mRNA
Sp_000150_xqdo	sp|Q9C5D6|CAAT9_ARATH Cationic amino acid transporter 9, chloroplastic OS=Arabidopsis thaliana GN=CAT9 PE=2 SV=1	tr|D7SLW7|D7SLW7_VITVI Putative uncharacterized protein OS=Vitis vinifera GN=VIT_15s0021g01840 PE=4 SV=1	vvi:100253107 hypothetical protein LOC100253107; K03294 basic amino acid/polyamine antiporter, APA family	KOG1286 Amino acid transporters	gi|731360915|ref|XP_010692074.1| PREDICTED: cationic amino acid transporter 9, chloroplastic [Beta vulgaris subsp. vulgaris]	gi|731360914|ref|XM_010693772.1| PREDICTED: Beta vulgaris subsp. vulgaris cationic amino acid transporter 9, chloroplastic (LOC104905285), mRNA
Sp_000160_iorn	sp|O22161|ADLO1_ARATH Protein ARABIDILLO 1 OS=Arabidopsis thaliana GN=FBX5 PE=1 SV=1	tr|A0A067K975|A0A067K975_JATCU Uncharacterized protein OS=Jatropha curcas GN=JCGZ_14596 PE=4 SV=1	rcu:RCOM_1608630 ubiquitin-protein ligase, putative	KOG0167 FOG: Armadillo/beta-catenin-like repeats	gi|731360913|ref|XP_010692073.1| PREDICTED: protein ARABIDILLO 1 [Beta vulgaris subsp. vulgaris]	gi|731360912|ref|XM_010693771.1| PREDICTED: Beta vulgaris subsp. vulgaris protein ARABIDILLO 1 (LOC104905284), mRNA
Sp_000170_zcrz	sp|Q8RXN5|TYW1_ARATH S-adenosyl-L-methionine-dependent tRNA 4-demethylwyosine synthase OS=Arabidopsis thaliana GN=TYW1 PE=2 SV=1	tr|A0A067L1Y3|A0A067L1Y3_JATCU Uncharacterized protein OS=Jatropha curcas GN=JCGZ_04425 PE=4 SV=1	rcu:RCOM_1594210 cytochrome P450, putative (EC:1.6.2.4)	KOG1160 Fe-S oxidoreductase	gi|731360897|ref|XP_010692064.1| PREDICTED: S-adenosyl-L-methionine-dependent tRNA 4-demethylwyosine synthase [Beta vulgaris subsp. vulgaris]	gi|731360896|ref|XM_010693762.1| PREDICTED: Beta vulgaris subsp. vulgaris S-adenosyl-L-methionine-dependent tRNA 4-demethylwyosine synthase (LOC104905281), mRNA
Sp_000180_aycw	sp|Q8H8N3|TYW1_ORYSJ S-adenosyl-L-methionine-dependent tRNA 4-demethylwyosine synthase OS=Oryza sativa subsp. japonica GN=TYW1 PE=2 SV=1	tr|G8E4B8|G8E4B8_9ROSI Flavodoxin family protein OS=Dimocarpus longan GN=FLD-1 PE=2 SV=1	rcu:RCOM_1594210 cytochrome P450, putative (EC:1.6.2.4)	KOG1160 Fe-S oxidoreductase	gi|731360897|ref|XP_010692064.1| PREDICTED: S-adenosyl-L-methionine-dependent tRNA 4-demethylwyosine synthase [Beta vulgaris subsp. vulgaris]	gi|731360896|ref|XM_010693762.1| PREDICTED: Beta vulgaris subsp. vulgaris S-adenosyl-L-methionine-dependent tRNA 4-demethylwyosine synthase (LOC104905281), mRNA
Sp_000190_wmfj		tr|A0A067GK16|A0A067GK16_CITSI Uncharacterized protein OS=Citrus sinensis GN=CISIN_1g010969mg PE=4 SV=1	pop:POPTR_587061 hypothetical protein		gi|731360893|ref|XP_010692062.1| PREDICTED: uncharacterized protein LOC104905280 [Beta vulgaris subsp. vulgaris] // gi|731360895|ref|XP_010692063.1| PREDICTED: uncharacterized protein LOC104905280 [Beta vulgaris subsp. vulgaris]	gi|731360894|ref|XM_010693761.1| PREDICTED: Beta vulgaris subsp. vulgaris uncharacterized LOC104905280 (LOC104905280), transcript variant X2, mRNA
Sp_000200_pdds		tr|A0A022QZD4|A0A022QZD4_ERYGU Uncharacterized protein OS=Erythranthe guttata GN=MIMGU_mgv1a014824mg PE=4 SV=1	rcu:RCOM_1155070 calcium ion binding protein, putative		gi|731360891|ref|XP_010692061.1| PREDICTED: uncharacterized protein LOC104905279 [Beta vulgaris subsp. vulgaris]	gi|731360890|ref|XM_010693759.1| PREDICTED: Beta vulgaris subsp. vulgaris uncharacterized LOC104905279 (LOC104905279), mRNA
Sp_000210_qwek		tr|K7MTJ6|K7MTJ6_SOYBN Uncharacterized protein OS=Glycine max PE=4 SV=1	sbi:SORBI_02g007700 hypothetical protein		gi|731363684|ref|XP_010693559.1| PREDICTED: LOW QUALITY PROTEIN: subtilisin-like protease SBT5.4 [Beta vulgaris subsp. vulgaris]	gi|170938221|emb|CU633750.1| Cupriavidus taiwanensis str. LMG19424 chromosome 2, complete genome
Sp_000220_txrx						gi|658870754|ref|XM_008420073.1| PREDICTED: Poecilia reticulata ring finger protein, LIM domain interacting (rlim), transcript variant X2, mRNA
Sp_000230_zzhd	sp|Q94AG6|SAMC1_ARATH S-adenosylmethionine carrier 1, chloroplastic/mitochondrial OS=Arabidopsis thaliana GN=SAMC1 PE=1 SV=1	tr|M0Z6Q7|M0Z6Q7_HORVD Uncharacterized protein OS=Hordeum vulgare var. distichum PE=3 SV=1	zma:100191279 si618001e02; LOC100191279	KOG0768 Mitochondrial carrier protein PET8	gi|224033143|gb|ACN35647.1| unknown [Zea mays] // gi|413938701|gb|AFW73252.1| hypothetical protein ZEAMMB73_057578 [Zea mays]	gi|731339807|ref|XM_010682754.1| PREDICTED: Beta vulgaris subsp. vulgaris S-adenosylmethionine carrier 1, chloroplastic/mitochondrial (LOC104896065), mRNA
Sp_000240_schn	sp|A2YMP7|SCAM1_ORYSI Putative secretory carrier-associated membrane protein 1 OS=Oryza sativa subsp. indica GN=SCAMP1 PE=3 SV=1	tr|A0A059A0C9|A0A059A0C9_EUCGR Uncharacterized protein OS=Eucalyptus grandis GN=EUGRSUZ_K00942 PE=4 SV=1	zma:100303986 SC3 protein	KOG3088 Secretory carrier membrane protein	gi|731356493|ref|XP_010689702.1| PREDICTED: secretory carrier-associated membrane protein 1 [Beta vulgaris subsp. vulgaris]	gi|731356492|ref|XM_010691400.1| PREDICTED: Beta vulgaris subsp. vulgaris secretory carrier-associated membrane protein 1 (LOC104903374), mRNA
Sp_000250_gttw	sp|Q9FMU6|MPCP3_ARATH Mitochondrial phosphate carrier protein 3, mitochondrial OS=Arabidopsis thaliana GN=MPT3 PE=2 SV=1	tr|A0A067LBG9|A0A067LBG9_JATCU Uncharacterized protein OS=Jatropha curcas GN=JCGZ_26858 PE=3 SV=1	vvi:100253246 hypothetical protein LOC100253246	KOG0767 Mitochondrial phosphate carrier protein	gi|731343624|ref|XP_010682983.1| PREDICTED: mitochondrial phosphate carrier protein 3, mitochondrial [Beta vulgaris subsp. vulgaris]	gi|731343623|ref|XM_010684681.1| PREDICTED: Beta vulgaris subsp. vulgaris mitochondrial phosphate carrier protein 3, mitochondrial (LOC104897738), mRNA
Sp_000260_hcfi		tr|W9S9N0|W9S9N0_9ROSA Uncharacterized protein OS=Morus notabilis GN=L484_014531 PE=4 SV=1	rcu:RCOM_0936080 hypothetical protein	KOG2401 Predicted MutS-related protein involved in mismatch repair	gi|731350449|ref|XP_010686508.1| PREDICTED: uncharacterized protein LOC104900713 [Beta vulgaris subsp. vulgaris] // gi|731350451|ref|XP_010686510.1| PREDICTED: uncharacterized protein LOC104900713 [Beta vulgaris subsp. vulgaris]	gi|731350450|ref|XM_010688208.1| PREDICTED: Beta vulgaris subsp. vulgaris uncharacterized LOC104900713 (LOC104900713), transcript variant X2, mRNA
Sp_000270_grzr	sp|Q67W65|TAF1_ORYSJ Transcription initiation factor TFIID subunit 1 OS=Oryza sativa subsp. japonica GN=TAF1 PE=2 SV=1	tr|F6H596|F6H596_VITVI Putative uncharacterized protein OS=Vitis vinifera GN=VIT_12s0028g03940 PE=4 SV=1	vvi:100254115 hypothetical protein LOC100254115; K03125 transcription initiation factor TFIID subunit 1	KOG0008 Transcription initiation factor TFIID, subunit TAF1	gi|731323413|ref|XP_010672417.1| PREDICTED: transcription initiation factor TFIID subunit 1 isoform X1 [Beta vulgaris subsp. vulgaris] // gi|731323415|ref|XP_010672418.1| PREDICTED: transcription initiation factor TFIID subunit 1 isoform X1 [Beta vulgaris subsp. vulgaris]	gi|731323414|ref|XM_010674116.1| PREDICTED: Beta vulgaris subsp. vulgaris transcription initiation factor TFIID subunit 1 (LOC104888994), transcript variant X2, mRNA
Sp_000280_ypms	sp|P93736|SYV_ARATH Valine--tRNA ligase OS=Arabidopsis thaliana GN=VALRS PE=2 SV=2	tr|A0A061GR09|A0A061GR09_THECC Valyl-tRNA synthetase / valine--tRNA ligase (VALRS) isoform 1 OS=Theobroma cacao GN=TCM_039322 PE=3 SV=1	rcu:RCOM_0771810 valyl-tRNA synthetase, putative (EC:6.1.1.9); K01873 valyl-tRNA synthetase [EC:6.1.1.9]	KOG0432 Valyl-tRNA synthetase	gi|731367707|ref|XP_010695755.1| PREDICTED: valine--tRNA ligase-like [Beta vulgaris subsp. vulgaris]	gi|731367706|ref|XM_010697453.1| PREDICTED: Beta vulgaris subsp. vulgaris valine--tRNA ligase-like (LOC104908346), mRNA
Sp_000290_rorc	sp|P40983|YOR6_CALSR Uncharacterized protein in xynA 3'region (Fragment) OS=Caldicellulosiruptor sp. (strain Rt8B.4) PE=4 SV=1	tr|M5VMJ9|M5VMJ9_PRUPE Uncharacterized protein OS=Prunus persica GN=PRUPE_ppa001060mg PE=4 SV=1	vvi:100256371 hypothetical protein LOC100256371	KOG0448 Mitofusin 1 GTPase, involved in mitochondrila biogenesis	gi|731346069|ref|XP_010684259.1| PREDICTED: uncharacterized protein LOC104898847 [Beta vulgaris subsp. vulgaris]	gi|731346068|ref|XM_010685957.1| PREDICTED: Beta vulgaris subsp. vulgaris uncharacterized LOC104898847 (LOC104898847), mRNA
Sp_000300_xcjy	sp|Q8GXU9|FAF2_ARATH Protein FANTASTIC FOUR 2 OS=Arabidopsis thaliana GN=FAF2 PE=2 SV=1	tr|B9HJU7|B9HJU7_POPTR Uncharacterized protein OS=Populus trichocarpa GN=POPTR_0008s14890g PE=4 SV=1	pop:POPTR_657124 hypothetical protein		gi|731346071|ref|XP_010684260.1| PREDICTED: protein FANTASTIC FOUR 3 [Beta vulgaris subsp. vulgaris]	gi|687178377|emb|LN116743.1| Spirometra erinaceieuropaei genome assembly S_erinaceieuropaei ,scaffold SPER_scaffold0109248
Sp_000310_xhgg		tr|I1JFB0|I1JFB0_SOYBN Uncharacterized protein OS=Glycine max PE=4 SV=2	pop:POPTR_559544 hypothetical protein		gi|356502811|ref|XP_003520209.1| PREDICTED: uncharacterized protein LOC100786285 [Glycine max] // gi|734368672|gb|KHN18885.1| hypothetical protein glysoja_028254 [Glycine soja]	gi|567903195|ref|XM_006444023.1| Citrus clementina hypothetical protein (CICLE_v10023667mg) mRNA, complete cds
Sp_000320_xkfh	sp|O22647|RS16_FRIAG 40S ribosomal protein S16 OS=Fritillaria agrestis GN=RPS16 PE=2 SV=1	tr|B9RYF4|B9RYF4_RICCO Ribosomal protein S9, putative OS=Ricinus communis GN=RCOM_0812680 PE=3 SV=1	rcu:RCOM_0812680 ribosomal protein S9, putative; K02960 small subunit ribosomal protein S16e	KOG1753 40S ribosomal protein S16	gi|731364757|ref|XP_010694150.1| PREDICTED: 40S ribosomal protein S16-like [Beta vulgaris subsp. vulgaris]	gi|731364756|ref|XM_010695848.1| PREDICTED: Beta vulgaris subsp. vulgaris 40S ribosomal protein S16-like (LOC104907004), mRNA
Sp_000330_ftzr		tr|A0A0D2MVE8|A0A0D2MVE8_GOSRA Uncharacterized protein OS=Gossypium raimondii GN=B456_004G081100 PE=4 SV=1	vvi:100261429 hypothetical protein LOC100261429		gi|731346067|ref|XP_010684258.1| PREDICTED: uncharacterized protein LOC104898846 [Beta vulgaris subsp. vulgaris]	gi|731346066|ref|XM_010685956.1| PREDICTED: Beta vulgaris subsp. vulgaris uncharacterized LOC104898846 (LOC104898846), mRNA
Sp_000340_siic	sp|E3SXU4|BHLHW_PEA Basic helix-loop-helix protein A OS=Pisum sativum GN=BHLH PE=3 SV=1	tr|A0A061DRT4|A0A061DRT4_THECC BHLH-like DNA binding protein OS=Theobroma cacao GN=TCM_004403 PE=4 SV=1	vvi:100251098 MYC1; bHLH-like DNA binding protein	KOG1121 Tam3-transposase (Ac family)	gi|731346065|ref|XP_010684257.1| PREDICTED: basic helix-loop-helix protein A [Beta vulgaris subsp. vulgaris]	gi|731346064|ref|XM_010685955.1| PREDICTED: Beta vulgaris subsp. vulgaris basic helix-loop-helix protein A (LOC104898845), mRNA
Sp_000350_ioxg					gi|731364587|ref|XP_010694056.1| PREDICTED: uncharacterized protein LOC104906924 [Beta vulgaris subsp. vulgaris]	gi|731347695|ref|XM_010686817.1| PREDICTED: Beta vulgaris subsp. vulgaris uncharacterized protein At4g04775-like (LOC104899602), mRNA
Sp_000360_ejow	sp|Q6NTT6|MUL1_XENLA Mitochondrial ubiquitin ligase activator of nfkb 1 OS=Xenopus laevis GN=mul1 PE=2 SV=1	tr|A0A059C097|A0A059C097_EUCGR Uncharacterized protein OS=Eucalyptus grandis GN=EUGRSUZ_F04419 PE=4 SV=1	vvi:100242895 hypothetical protein LOC100242895	KOG1571 Predicted E3 ubiquitin ligase	gi|731348079|ref|XP_010685312.1| PREDICTED: mitochondrial ubiquitin ligase activator of nfkb 1 [Beta vulgaris subsp. vulgaris]	gi|731348078|ref|XM_010687010.1| PREDICTED: Beta vulgaris subsp. vulgaris mitochondrial ubiquitin ligase activator of nfkb 1 (LOC104899752), mRNA
Sp_000370_yctx		tr|M1B3M3|M1B3M3_SOLTU Uncharacterized protein OS=Solanum tuberosum GN=PGSC0003DMG400014029 PE=4 SV=1	rcu:RCOM_0652440 abhydrolase domain containing, putative	KOG1454 Predicted hydrolase/acyltransferase (alpha/beta hydrolase superfamily)	gi|731348077|ref|XP_010685311.1| PREDICTED: uncharacterized protein LOC104899751 [Beta vulgaris subsp. vulgaris]	gi|731348076|ref|XM_010687009.1| PREDICTED: Beta vulgaris subsp. vulgaris uncharacterized LOC104899751 (LOC104899751), mRNA
Sp_000380_usot		tr|V4UKJ8|V4UKJ8_9ROSI Uncharacterized protein OS=Citrus clementina GN=CICLE_v10026763mg PE=4 SV=1	pop:POPTR_756733 hypothetical protein		gi|567868073|ref|XP_006426659.1| hypothetical protein CICLE_v10026763mg [Citrus clementina] // gi|557528649|gb|ESR39899.1| hypothetical protein CICLE_v10026763mg [Citrus clementina]	gi|567868072|ref|XM_006426596.1| Citrus clementina hypothetical protein (CICLE_v10026763mg) mRNA, complete cds
Sp_000390_oduk	sp|Q9SYH1|RSH3C_ARATH Probable GTP diphosphokinase RSH3, chloroplastic OS=Arabidopsis thaliana GN=RSH3 PE=2 SV=1	tr|Q84KS9|Q84KS9_9CARY RelA homolog OS=Suaeda japonica GN=relA PE=2 SV=1	vvi:100253158 hypothetical protein LOC100253158	KOG1157 Predicted guanosine polyphosphate pyrophosphohydrolase/synthase	gi|28268682|dbj|BAC56909.1| RelA homolog [Suaeda japonica]	gi|731348074|ref|XM_010687008.1| PREDICTED: Beta vulgaris subsp. vulgaris probable GTP diphosphokinase RSH2, chloroplastic (LOC104899750), mRNA
Sp_000400_dwyj	sp|Q7PC79|XPOT_ARATH Exportin-T OS=Arabidopsis thaliana GN=PSD PE=2 SV=1	tr|B9S5Q0|B9S5Q0_RICCO Exportin-T, putative OS=Ricinus communis GN=RCOM_0651980 PE=4 SV=1	rcu:RCOM_0651980 Exportin-T, putative; K14288 exportin-T	KOG2021 Nuclear mRNA export factor receptor LOS1/Exportin-t (importin beta superfamily)	gi|731348071|ref|XP_010685308.1| PREDICTED: exportin-T [Beta vulgaris subsp. vulgaris] // gi|731348073|ref|XP_010685309.1| PREDICTED: exportin-T [Beta vulgaris subsp. vulgaris]	gi|731348072|ref|XM_010687007.1| PREDICTED: Beta vulgaris subsp. vulgaris exportin-T (LOC104899749), transcript variant X2, mRNA
Sp_000410_nuxg	sp|Q9CAH1|Y1725_ARATH Putative receptor-like protein kinase At1g72540 OS=Arabidopsis thaliana GN=At1g72540 PE=2 SV=1	tr|B9S5P9|B9S5P9_RICCO Protein kinase APK1B, chloroplast, putative OS=Ricinus communis GN=RCOM_0651870 PE=3 SV=1	rcu:RCOM_0651870 Protein kinase APK1B, chloroplast precursor, putative (EC:2.7.10.2)	KOG1187 Serine/threonine protein kinase	gi|731348069|ref|XP_010685307.1| PREDICTED: putative receptor-like protein kinase At1g72540 [Beta vulgaris subsp. vulgaris]	gi|731348068|ref|XM_010687005.1| PREDICTED: Beta vulgaris subsp. vulgaris putative receptor-like protein kinase At1g72540 (LOC104899748), mRNA
Sp_000420_rxsx	sp|Q9CAH1|Y1725_ARATH Putative receptor-like protein kinase At1g72540 OS=Arabidopsis thaliana GN=At1g72540 PE=2 SV=1	tr|D7TCE8|D7TCE8_VITVI Putative uncharacterized protein OS=Vitis vinifera GN=VIT_11s0016g01060 PE=4 SV=1	vvi:100257697 hypothetical protein LOC100257697	KOG1187 Serine/threonine protein kinase	gi|731348067|ref|XP_010685306.1| PREDICTED: putative receptor-like protein kinase At1g72540 [Beta vulgaris subsp. vulgaris]	gi|731348066|ref|XM_010687004.1| PREDICTED: Beta vulgaris subsp. vulgaris putative receptor-like protein kinase At1g72540 (LOC104899747), mRNA
Sp_000430_uoxm	sp|P37119|C71A3_SOLME Cytochrome P450 71A3 (Fragment) OS=Solanum melongena GN=CYP71A3 PE=2 SV=1	tr|F6HXV7|F6HXV7_VITVI Putative uncharacterized protein OS=Vitis vinifera GN=VIT_09s0002g01090 PE=3 SV=1	vvi:100263428 hypothetical protein LOC100263428	KOG0156 Cytochrome P450 CYP2 subfamily	gi|731348065|ref|XP_010685305.1| PREDICTED: cytochrome P450 71A1-like [Beta vulgaris subsp. vulgaris]	gi|731348064|ref|XM_010687003.1| PREDICTED: Beta vulgaris subsp. vulgaris cytochrome P450 71A1-like (LOC104899746), mRNA
Sp_000440_yowg		tr|A0A068U5Z4|A0A068U5Z4_COFCA Coffea canephora DH200=94 genomic scaffold, scaffold_9 OS=Coffea canephora GN=GSCOC_T00041510001 PE=4 SV=1	pop:POPTR_780982 SAUR6; SAUR family protein		gi|694431967|ref|XP_009343359.1| PREDICTED: uncharacterized protein LOC103935323 [Pyrus x bretschneideri] // gi|694444821|ref|XP_009348899.1| PREDICTED: uncharacterized protein LOC103940508 [Pyrus x bretschneideri]	gi|566176276|ref|XM_006381504.1| Populus trichocarpa hypothetical protein (POPTR_0006s13920g) mRNA, complete cds
Sp_000450_nfcp	sp|Q9C8D1|PUB20_ARATH U-box domain-containing protein 20 OS=Arabidopsis thaliana GN=PUB20 PE=2 SV=1	tr|F6HFB5|F6HFB5_VITVI Putative uncharacterized protein OS=Vitis vinifera GN=VIT_01s0011g06140 PE=4 SV=1	rcu:RCOM_1149010 Spotted leaf protein, putative	KOG0167 FOG: Armadillo/beta-catenin-like repeats	gi|731370645|ref|XP_010665787.1| PREDICTED: U-box domain-containing protein 20-like [Beta vulgaris subsp. vulgaris]	gi|731370644|ref|XM_010667485.1| PREDICTED: Beta vulgaris subsp. vulgaris U-box domain-containing protein 20-like (LOC104883043), mRNA
Sp_000460_nyyz	sp|Q3ECH5|PP107_ARATH Pentatricopeptide repeat-containing protein At1g66345, mitochondrial OS=Arabidopsis thaliana GN=At1g66345 PE=3 SV=1	tr|A5AQQ7|A5AQQ7_VITVI Putative uncharacterized protein OS=Vitis vinifera GN=VITISV_012747 PE=4 SV=1	vvi:100267245 hypothetical protein LOC100267245	KOG4197 FOG: PPR repeat	gi|731370647|ref|XP_010665788.1| PREDICTED: pentatricopeptide repeat-containing protein At1g66345, mitochondrial [Beta vulgaris subsp. vulgaris] // gi|731370650|ref|XP_010665789.1| PREDICTED: pentatricopeptide repeat-containing protein At1g66345, mitochondrial [Beta vulgaris subsp. vulgaris] // gi|731370653|ref|XP_010665790.1| PREDICTED: pentatricopeptide repeat-containing protein At1g66345, mito…	gi|731370652|ref|XM_010667488.1| PREDICTED: Beta vulgaris subsp. vulgaris pentatricopeptide repeat-containing protein At1g66345, mitochondrial (LOC104883044), transcript variant X3, mRNA
Sp_000470_gise	sp|Q9FFZ1|PPH_ARATH Pheophytinase, chloroplastic OS=Arabidopsis thaliana GN=PPH PE=1 SV=1	tr|A0A061E2T3|A0A061E2T3_THECC Pheophytinase OS=Theobroma cacao GN=TCM_005808 PE=4 SV=1	vvi:100265442 hypothetical protein LOC100265442	KOG1454 Predicted hydrolase/acyltransferase (alpha/beta hydrolase superfamily)	gi|731316217|ref|XP_010694677.1| PREDICTED: pheophytinase, chloroplastic [Beta vulgaris subsp. vulgaris]	gi|731316216|ref|XM_010696375.1| PREDICTED: Beta vulgaris subsp. vulgaris pheophytinase, chloroplastic (LOC104907441), mRNA
Sp_000480_mwky	sp|Q9SV05|CCR35_ARATH Serine/threonine-protein kinase-like protein At3g51990 OS=Arabidopsis thaliana GN=At3g51990 PE=2 SV=1	tr|F6HHX3|F6HHX3_VITVI Putative uncharacterized protein OS=Vitis vinifera GN=VIT_13s0158g00150 PE=3 SV=1	vvi:100249988 hypothetical protein LOC100249988	KOG1187 Serine/threonine protein kinase	gi|731316219|ref|XP_010694683.1| PREDICTED: serine/threonine-protein kinase-like protein At3g51990 [Beta vulgaris subsp. vulgaris]	gi|731316218|ref|XM_010696381.1| PREDICTED: Beta vulgaris subsp. vulgaris serine/threonine-protein kinase-like protein At3g51990 (LOC104907446), mRNA
Sp_000490_fexs						gi|597774361|ref|XM_007250839.1| PREDICTED: Astyanax mexicanus ataxin-1-like (LOC103029611), mRNA
Sp_000500_gprt	sp|Q8RWF5|MATE9_ARATH MATE efflux family protein 9 OS=Arabidopsis thaliana GN=DTXL5 PE=2 SV=1	tr|A0A022RLW1|A0A022RLW1_ERYGU MATE efflux family protein OS=Erythranthe guttata GN=MIMGU_mgv1a018157mg PE=3 SV=1	pop:POPTR_880253 hypothetical protein	KOG1347 Uncharacterized membrane protein, predicted efflux pump	gi|731341019|ref|XP_010681703.1| PREDICTED: MATE efflux family protein 6-like [Beta vulgaris subsp. vulgaris]	gi|731341018|ref|XM_010683401.1| PREDICTED: Beta vulgaris subsp. vulgaris MATE efflux family protein 6-like (LOC104896634), mRNA
Sp_000510_cxzq	sp|Q9FII2|FK117_ARATH F-box/kelch-repeat protein At5g42350 OS=Arabidopsis thaliana GN=At5g42350 PE=2 SV=1	tr|M5X0B1|M5X0B1_PRUPE Uncharacterized protein OS=Prunus persica GN=PRUPE_ppa003370mg PE=4 SV=1	vvi:100247861 hypothetical protein LOC100247861	KOG1072 FOG: Kelch repeat	gi|731314522|ref|XP_010686925.1| PREDICTED: F-box/kelch-repeat protein At5g42350-like [Beta vulgaris subsp. vulgaris]	gi|731314521|ref|XM_010688623.1| PREDICTED: Beta vulgaris subsp. vulgaris F-box/kelch-repeat protein At5g42350-like (LOC104901075), mRNA
Sp_000520_pqjr	sp|Q8LEB2|ADHL6_ARATH Alcohol dehydrogenase-like 6 OS=Arabidopsis thaliana GN=At5g24760 PE=2 SV=2	tr|A0A067LN16|A0A067LN16_JATCU Uncharacterized protein OS=Jatropha curcas GN=JCGZ_17436 PE=4 SV=1	pop:POPTR_1075155 alcohol dehydrogenase (EC:1.1.1.1); K00001 alcohol dehydrogenase [EC:1.1.1.1]	KOG4759 Ribosome recycling factor	gi|731351984|ref|XP_010687307.1| PREDICTED: alcohol dehydrogenase-like 6 isoform X2 [Beta vulgaris subsp. vulgaris]	gi|731351983|ref|XM_010689005.1| PREDICTED: Beta vulgaris subsp. vulgaris alcohol dehydrogenase-like 6 (LOC104901423), transcript variant X4, mRNA
Sp_000530_uams	sp|P27684|PSRP5_SPIOL 50S ribosomal protein 5 alpha, chloroplastic OS=Spinacia oleracea GN=PSRP5 PE=1 SV=1	tr|B7FHB7|B7FHB7_MEDTR Uncharacterized protein OS=Medicago truncatula GN=MTR_7g088520 PE=2 SV=1	pop:POPTR_560310 hypothetical protein		gi|8118451|gb|AAF72995.1|AF261940_1 ribosomal protein 5 precursor [Spinacia oleracea]	gi|8118450|gb|AF261940.1|AF261940 Spinacia oleracea Alwaro ribosomal protein 5 precursor (Psrp-5) mRNA, complete cds; nuclear gene for chloroplast product
Sp_000540_frdo	sp|Q8GUU2|RIE1_ARATH E3 ubiquitin protein ligase RIE1 OS=Arabidopsis thaliana GN=RIE1 PE=2 SV=1	tr|F6HQS8|F6HQS8_VITVI Putative uncharacterized protein OS=Vitis vinifera GN=VIT_08s0040g00310 PE=4 SV=1	vvi:100253433 hypothetical protein LOC100253433	KOG0800 FOG: Predicted E3 ubiquitin ligase	gi|731324868|ref|XP_010673203.1| PREDICTED: E3 ubiquitin-protein ligase At4g11680-like [Beta vulgaris subsp. vulgaris]	gi|731324867|ref|XM_010674901.1| PREDICTED: Beta vulgaris subsp. vulgaris E3 ubiquitin-protein ligase At4g11680-like (LOC104889635), mRNA
Sp_000550_gsrp	sp|Q08069|RS8_MAIZE 40S ribosomal protein S8 OS=Zea mays GN=RPS8 PE=2 SV=2	tr|B4FE90|B4FE90_MAIZE 40S ribosomal protein S8 OS=Zea mays GN=ZEAMMB73_142555 PE=2 SV=1	zma:542341 RPS8; ribosomal protein S8; K02995 small subunit ribosomal protein S8e	KOG3283 40S ribosomal protein S8	gi|162464180|ref|NP_001105391.1| 40S ribosomal protein S8 [Zea mays] // gi|670399982|ref|XP_008679873.1| PREDICTED: 40S ribosomal protein S8 [Zea mays] // gi|670399986|ref|XP_008679875.1| PREDICTED: 40S ribosomal protein S8 [Zea mays] // gi|670399990|ref|XP_008679877.1| PREDICTED: 40S ribosomal protein S8 isoform X2 [Zea mays] // gi|6226702|sp|Q08069.2|RS8_MAIZE RecName: Full=40S ribosomal protei…	gi|731329942|ref|XM_010677559.1| PREDICTED: Beta vulgaris subsp. vulgaris 40S ribosomal protein S8 (LOC104891807), mRNA
Sp_000560_uzzm					gi|731329945|ref|XP_010675863.1| PREDICTED: probable cytokinin riboside 5'-monophosphate phosphoribohydrolase LOGL10 [Beta vulgaris subsp. vulgaris]
Sp_000570_tqfy
Sp_000580_xnyd
Sp_000590_cihg	sp|Q76MV0|H32_TOBAC Histone H3.2 OS=Nicotiana tabacum GN=B34 PE=1 SV=1	tr|B8B1H8|B8B1H8_ORYSI Histone H3 OS=Oryza sativa subsp. indica GN=OsI_21765 PE=3 SV=1	zma:100192589 H3C4, H3C2, H3C3; Histone H3.2; K11253 histone H3	KOG1745 Histones H3 and H4	gi|565487241|ref|XP_006301260.1| hypothetical protein CARUB_v10021660mg, partial [Capsella rubella] // gi|482569970|gb|EOA34158.1| hypothetical protein CARUB_v10021660mg, partial [Capsella rubella]	gi|731329185|ref|XM_010677155.1| PREDICTED: Beta vulgaris subsp. vulgaris histone H3.2 (LOC104891457), mRNA
Sp_000600_tyin	sp|Q7XSA2|AGO1B_ORYSJ Protein argonaute 1B OS=Oryza sativa subsp. japonica GN=AGO1B PE=2 SV=3	tr|M1BUS4|M1BUS4_SOLTU Uncharacterized protein OS=Solanum tuberosum GN=PGSC0003DMG400020685 PE=4 SV=1	osa:9270411 Os04g0566500	KOG1041 Translation initiation factor 2C (eIF-2C) and related proteins	gi|731353512|ref|XP_010688106.1| PREDICTED: protein argonaute PNH1 [Beta vulgaris subsp. vulgaris] // gi|731353514|ref|XP_010688107.1| PREDICTED: protein argonaute PNH1 [Beta vulgaris subsp. vulgaris] // gi|731353516|ref|XP_010688108.1| PREDICTED: protein argonaute PNH1 [Beta vulgaris subsp. vulgaris]	gi|731353515|ref|XM_010689806.1| PREDICTED: Beta vulgaris subsp. vulgaris protein argonaute PNH1 (LOC104902121), transcript variant X3, mRNA
Sp_000610_fuux	sp|Q9M076|PFKA6_ARATH ATP-dependent 6-phosphofructokinase 6 OS=Arabidopsis thaliana GN=PFK6 PE=1 SV=1	tr|A1XM07|A1XM07_SPIOL ATP-dependent 6-phosphofructokinase OS=Spinacia oleracea GN=PFK PE=2 SV=1	ath:AT4G32840 PFK6; PFK6 (PHOSPHOFRUCTOKINASE 6); 6-phosphofructokinase (EC:2.7.1.11); K00850 6-phosphofructokinase [EC:2.7.1.11]	KOG2440 Pyrophosphate-dependent phosphofructo-1-kinase	gi|90654904|gb|ABD96051.1| putative phosphofructokinase [Spinacia oleracea]	gi|90654903|gb|DQ437576.1| Spinacia oleracea putative phosphofructokinase mRNA, complete cds
Sp_000620_ojsr	sp|Q67YI6|ATL65_ARATH RING-H2 finger protein ATL65 OS=Arabidopsis thaliana GN=ATL65 PE=2 SV=2	tr|V4UAV1|V4UAV1_9ROSI Uncharacterized protein OS=Citrus clementina GN=CICLE_v10029919mg PE=4 SV=1	pop:POPTR_557309 hypothetical protein	KOG0800 FOG: Predicted E3 ubiquitin ligase	gi|731358842|ref|XP_010690966.1| PREDICTED: RING-H2 finger protein ATL65 [Beta vulgaris subsp. vulgaris]	gi|731358841|ref|XM_010692664.1| PREDICTED: Beta vulgaris subsp. vulgaris RING-H2 finger protein ATL65 (LOC104904420), mRNA
Sp_000630_hngn	sp|Q9XIA7|TOM6_ARATH Mitochondrial import receptor subunit TOM6 homolog OS=Arabidopsis thaliana GN=TOM6 PE=1 SV=1	tr|A0A0B2PF50|A0A0B2PF50_GLYSO Mitochondrial import receptor subunit TOM6 like OS=Glycine soja GN=glysoja_031601 PE=4 SV=1	pop:POPTR_649478 hypothetical protein		gi|731358840|ref|XP_010690965.1| PREDICTED: mitochondrial import receptor subunit TOM6 homolog [Beta vulgaris subsp. vulgaris]
Sp_000640_ugxj	sp|Q9XIM8|PP155_ARATH Pentatricopeptide repeat-containing protein At2g15980 OS=Arabidopsis thaliana GN=At2g15980 PE=2 SV=1	tr|M5VVR2|M5VVR2_PRUPE Uncharacterized protein OS=Prunus persica GN=PRUPE_ppa004794mg PE=4 SV=1	vvi:100267626 hypothetical protein LOC100267626	KOG4197 FOG: PPR repeat	gi|731358838|ref|XP_010690963.1| PREDICTED: pentatricopeptide repeat-containing protein At2g15980 [Beta vulgaris subsp. vulgaris]	gi|731358837|ref|XM_010692661.1| PREDICTED: Beta vulgaris subsp. vulgaris pentatricopeptide repeat-containing protein At2g15980 (LOC104904418), mRNA
Sp_000650_mghs	sp|Q8L725|MTPC1_ARATH Metal tolerance protein C1 OS=Arabidopsis thaliana GN=MTPC1 PE=2 SV=1	tr|A0A0A0K5Y9|A0A0A0K5Y9_CUCSA Uncharacterized protein OS=Cucumis sativus GN=Csa_7G395210 PE=4 SV=1	vvi:100244195 hypothetical protein LOC100244195	KOG1485 Mitochondrial Fe2+ transporter MMT1 and related transporters (cation diffusion facilitator superfamily)	gi|731346341|ref|XP_010684403.1| PREDICTED: metal tolerance protein 2 [Beta vulgaris subsp. vulgaris]	gi|731346340|ref|XM_010686101.1| PREDICTED: Beta vulgaris subsp. vulgaris metal tolerance protein 2 (LOC104898960), mRNA
Sp_000660_utjf	sp|O22808|LYK5_ARATH Protein LYK5 OS=Arabidopsis thaliana GN=LYK5 PE=2 SV=1	tr|F6I6Y0|F6I6Y0_VITVI Putative uncharacterized protein OS=Vitis vinifera GN=VIT_18s0122g00230 PE=4 SV=1	vvi:100258108 hypothetical protein LOC100258108	KOG1187 Serine/threonine protein kinase	gi|731340617|ref|XP_010681495.1| PREDICTED: protein LYK5-like [Beta vulgaris subsp. vulgaris]	gi|731361686|ref|XM_010694193.1| PREDICTED: Beta vulgaris subsp. vulgaris protein LYK5-like (LOC104905608), mRNA
Sp_000670_ccif		tr|S8CR07|S8CR07_9LAMI Uncharacterized protein (Fragment) OS=Genlisea aurea GN=M569_05117 PE=4 SV=1	pop:POPTR_661147 hypothetical protein		gi|697172292|ref|XP_009595085.1| PREDICTED: uncharacterized protein LOC104091455 [Nicotiana tomentosiformis] // gi|697172294|ref|XP_009595086.1| PREDICTED: uncharacterized protein LOC104091455 [Nicotiana tomentosiformis]
Sp_000680_ijdp	sp|A7MB10|RRP5_BOVIN Protein RRP5 homolog OS=Bos taurus GN=PDCD11 PE=2 SV=1	tr|F6HLF1|F6HLF1_VITVI Putative uncharacterized protein OS=Vitis vinifera GN=VIT_08s0007g07130 PE=4 SV=1	vvi:100262322 hypothetical protein LOC100262322	KOG1070 rRNA processing protein Rrp5	gi|731368763|ref|XP_010696324.1| PREDICTED: protein RRP5 homolog [Beta vulgaris subsp. vulgaris]	gi|731368762|ref|XM_010698022.1| PREDICTED: Beta vulgaris subsp. vulgaris protein RRP5 homolog (LOC104908857), mRNA
Sp_000690_pzoj	sp|P0CG89|H4_SOYBN Histone H4 OS=Glycine max PE=3 SV=1	tr|Q5NSW2|Q5NSW2_FRAAN Histone H4 (Fragment) OS=Fragaria ananassa PE=2 SV=1	ppp:PHYPADRAFT_152862 HFO1503; histone H4; K11254 histone H4	KOG3467 Histone H4	gi|195617694|gb|ACG30677.1| histone H4 [Zea mays]	gi|565429977|ref|XM_006279443.1| Capsella rubella hypothetical protein (CARUB_v10027423mg) mRNA, complete cds
Sp_000700_xghx	sp|Q9SN95|UXS5_ARATH UDP-glucuronic acid decarboxylase 5 OS=Arabidopsis thaliana GN=UXS5 PE=2 SV=1	tr|G5DXR5|G5DXR5_SILLA UDP-glucuronic acid decarboxylase (Fragment) OS=Silene latifolia PE=2 SV=1	pop:POPTR_822488 hypothetical protein	KOG1429 dTDP-glucose 4-6-dehydratase/UDP-glucuronic acid decarboxylase	gi|731349066|ref|XP_010685807.1| PREDICTED: UDP-glucuronic acid decarboxylase 5 [Beta vulgaris subsp. vulgaris] // gi|731349068|ref|XP_010685808.1| PREDICTED: UDP-glucuronic acid decarboxylase 5 [Beta vulgaris subsp. vulgaris] // gi|731349070|ref|XP_010685809.1| PREDICTED: UDP-glucuronic acid decarboxylase 5 [Beta vulgaris subsp. vulgaris]	gi|731349069|ref|XM_010687507.1| PREDICTED: Beta vulgaris subsp. vulgaris UDP-glucuronic acid decarboxylase 5 (LOC104900149), transcript variant X3, mRNA
Sp_000710_hroc		tr|V4SBX7|V4SBX7_9ROSI Uncharacterized protein OS=Citrus clementina GN=CICLE_v10030119mg PE=4 SV=1	rcu:RCOM_0982910 hypothetical protein		gi|731349064|ref|XP_010685806.1| PREDICTED: uncharacterized protein LOC104900148 [Beta vulgaris subsp. vulgaris]	gi|731349063|ref|XM_010687504.1| PREDICTED: Beta vulgaris subsp. vulgaris uncharacterized LOC104900148 (LOC104900148), mRNA
Sp_000720_ioaz	sp|Q9LTY1|MAD1_ARATH Mitotic spindle checkpoint protein MAD1 OS=Arabidopsis thaliana GN=MAD1 PE=1 SV=1	tr|F6HK02|F6HK02_VITVI Putative uncharacterized protein OS=Vitis vinifera GN=VIT_12s0035g01810 PE=4 SV=1	vvi:100262667 hypothetical protein LOC100262667; K06638 mitotic spindle assembly checkpoint protein MAD1	KOG4593 Mitotic checkpoint protein MAD1	gi|731341907|ref|XP_010682131.1| PREDICTED: mitotic spindle checkpoint protein MAD1 isoform X2 [Beta vulgaris subsp. vulgaris] // gi|731341909|ref|XP_010682133.1| PREDICTED: mitotic spindle checkpoint protein MAD1 isoform X2 [Beta vulgaris subsp. vulgaris]	gi|731341908|ref|XM_010683831.1| PREDICTED: Beta vulgaris subsp. vulgaris mitotic spindle checkpoint protein MAD1 (LOC104897020), transcript variant X3, mRNA
Sp_000730_gkax	sp|Q8GXC7|FBK50_ARATH F-box/kelch-repeat protein At3g06240 OS=Arabidopsis thaliana GN=At3g06240 PE=2 SV=1	tr|A0A022RS17|A0A022RS17_ERYGU Uncharacterized protein OS=Erythranthe guttata GN=MIMGU_mgv1a018794mg PE=4 SV=1	vvi:100265185 hypothetical protein LOC100265185		gi|731334671|ref|XP_010678338.1| PREDICTED: F-box protein CPR30-like [Beta vulgaris subsp. vulgaris]	gi|95101722|emb|CT573326.1| Pseudomonas entomophila str. L48 chromosome,complete sequence
Sp_000740_kpzu		tr|A5BES6|A5BES6_VITVI Putative uncharacterized protein OS=Vitis vinifera GN=VITISV_038385 PE=4 SV=1	vvi:100261223 hypothetical protein LOC100261223		gi|731322982|ref|XP_010672188.1| PREDICTED: uncharacterized protein LOC104888801 isoform X2 [Beta vulgaris subsp. vulgaris]	gi|731322981|ref|XM_010673886.1| PREDICTED: Beta vulgaris subsp. vulgaris uncharacterized LOC104888801 (LOC104888801), transcript variant X3, mRNA
Sp_000750_gffw					gi|731372000|ref|XP_010666216.1| PREDICTED: probable tetraacyldisaccharide 4'-kinase, mitochondrial isoform X3 [Beta vulgaris subsp. vulgaris]
Sp_000760_grig	sp|Q8RVQ9|HTR12_ARATH Histone H3-like centromeric protein HTR12 OS=Arabidopsis thaliana GN=HTR12 PE=1 SV=3	tr|K4AZV4|K4AZV4_SOLLC Uncharacterized protein OS=Solanum lycopersicum GN=Solyc01g095650.2 PE=4 SV=1	vvi:100260234 hypothetical protein LOC100260234; K11253 histone H3	KOG1745 Histones H3 and H4	gi|731365748|ref|XP_010694694.1| PREDICTED: histone H3 [Beta vulgaris subsp. vulgaris]	gi|731365747|ref|XM_010696392.1| PREDICTED: Beta vulgaris subsp. vulgaris histone H3 (LOC104907459), mRNA
Sp_000770_yiis						gi|731366331|ref|XM_010696709.1| PREDICTED: Beta vulgaris subsp. vulgaris DNA repair protein XRCC3 homolog (LOC104907735), mRNA
Sp_000780_tijn	sp|Q8VY89|APC7_ARATH Anaphase-promoting complex subunit 7 OS=Arabidopsis thaliana GN=APC7 PE=2 SV=1	tr|A0A0D2UV39|A0A0D2UV39_GOSRA Uncharacterized protein OS=Gossypium raimondii GN=B456_011G187600 PE=4 SV=1	rcu:RCOM_0680300 anaphase promoting complex subunit, putative; K03354 anaphase-promoting complex subunit 7	KOG1174 Anaphase-promoting complex (APC), subunit 7	gi|731373564|ref|XP_010666682.1| PREDICTED: anaphase-promoting complex subunit 7 isoform X1 [Beta vulgaris subsp. vulgaris] // gi|731373567|ref|XP_010666683.1| PREDICTED: anaphase-promoting complex subunit 7 isoform X2 [Beta vulgaris subsp. vulgaris]	gi|731373563|ref|XM_010668380.1| PREDICTED: Beta vulgaris subsp. vulgaris anaphase-promoting complex subunit 7 (LOC104883820), transcript variant X1, mRNA // gi|731373566|ref|XM_010668381.1| PREDICTED: Beta vulgaris subsp. vulgaris anaphase-promoting complex subunit 7 (LOC104883820), transcript variant X2, mRNA
Sp_000790_mejd	sp|Q8VYW2|BAM9_ARATH Inactive beta-amylase 9 OS=Arabidopsis thaliana GN=BAM9 PE=2 SV=1	tr|S4SLL3|S4SLL3_9ERIC Beta-amylase OS=Actinidia arguta GN=BAM9 PE=2 SV=1	vvi:100263193 hypothetical protein LOC100263193		gi|731373573|ref|XP_010666684.1| PREDICTED: inactive beta-amylase 9 [Beta vulgaris subsp. vulgaris]	gi|731373572|ref|XM_010668382.1| PREDICTED: Beta vulgaris subsp. vulgaris inactive beta-amylase 9 (LOC104883822), mRNA
Sp_000800_aqck	sp|Q0D3S3|OBGC1_ORYSJ Probable GTP-binding protein OBGC1, chloroplastic OS=Oryza sativa subsp. japonica GN=OBGC1 PE=3 SV=1	tr|M5XLH7|M5XLH7_PRUPE Uncharacterized protein OS=Prunus persica GN=PRUPE_ppa002562m1g PE=3 SV=1	vvi:100247638 hypothetical protein LOC100247638	KOG1489 Predicted GTP-binding protein (ODN superfamily)	gi|731372564|ref|XP_010666387.1| PREDICTED: GTP-binding protein OBGC, chloroplastic [Beta vulgaris subsp. vulgaris]	gi|731372563|ref|XM_010668085.1| PREDICTED: Beta vulgaris subsp. vulgaris GTP-binding protein OBGC, chloroplastic (LOC104883543), mRNA
Sp_000810_jzmr	sp|Q43117|KPYA_RICCO Pyruvate kinase isozyme A, chloroplastic OS=Ricinus communis PE=1 SV=1	tr|A0A0B0PI50|A0A0B0PI50_GOSAR Pyruvate kinase OS=Gossypium arboreum GN=F383_01652 PE=3 SV=1	pop:POPTR_832826 pyruvate kinase (EC:2.7.1.40); K00873 pyruvate kinase [EC:2.7.1.40]	KOG2323 Pyruvate kinase	gi|728843608|gb|KHG23051.1| Pyruvate kinase isozyme A, chloroplastic [Gossypium arboreum]	gi|566184226|ref|XM_002311613.2| Populus trichocarpa pyruvate phosphotransferase family protein (POPTR_0008s15950g) mRNA, complete cds
Sp_000820_ceyd	sp|Q5EA79|GALM_BOVIN Aldose 1-epimerase OS=Bos taurus GN=GALM PE=2 SV=1	tr|V4S9X9|V4S9X9_9ROSI Aldose 1-epimerase OS=Citrus clementina GN=CICLE_v10011989mg PE=3 SV=1	pop:POPTR_1076165 aldose 1-epimerase (EC:5.1.3.3); K01785 aldose 1-epimerase [EC:5.1.3.3]	KOG1604 Predicted mutarotase	gi|731363253|ref|XP_010693333.1| PREDICTED: aldose 1-epimerase [Beta vulgaris subsp. vulgaris]	gi|731363252|ref|XM_010695031.1| PREDICTED: Beta vulgaris subsp. vulgaris aldose 1-epimerase (LOC104906295), mRNA
Sp_000830_jado	sp|Q9LH79|SWET2_ARATH Bidirectional sugar transporter SWEET2 OS=Arabidopsis thaliana GN=SWEET2 PE=2 SV=1	tr|V4U081|V4U081_9ROSI Uncharacterized protein OS=Citrus clementina GN=CICLE_v10021714mg PE=4 SV=1	vvi:100255517 hypothetical protein LOC100255517	KOG1623 Multitransmembrane protein	gi|731328821|ref|XP_010675263.1| PREDICTED: bidirectional sugar transporter SWEET2 [Beta vulgaris subsp. vulgaris]	gi|731328820|ref|XM_010676961.1| PREDICTED: Beta vulgaris subsp. vulgaris bidirectional sugar transporter SWEET2 (LOC104891291), mRNA
Sp_000840_rpxh	sp|Q94AR8|LEUC_ARATH 3-isopropylmalate dehydratase large subunit OS=Arabidopsis thaliana GN=IIL1 PE=1 SV=1	tr|A0A061EPD6|A0A061EPD6_THECC Isopropyl malate isomerase large subunit 1 OS=Theobroma cacao GN=TCM_021015 PE=4 SV=1	rcu:RCOM_1217310 3-isopropylmalate dehydratase, putative (EC:4.2.1.33); K01703 3-isopropylmalate/(R)-2-methylmalate dehydratase large subunit [EC:4.2.1.33 4.2.1.35]	KOG0454 3-isopropylmalate dehydratase (aconitase superfamily)	gi|731374883|ref|XP_010667095.1| PREDICTED: 3-isopropylmalate dehydratase large subunit [Beta vulgaris subsp. vulgaris]	gi|731374882|ref|XM_010668793.1| PREDICTED: Beta vulgaris subsp. vulgaris 3-isopropylmalate dehydratase large subunit (LOC104884183), mRNA
Sp_000850_yhcz	sp|B1VKH8|ATPH_CRYJA ATP synthase subunit c, chloroplastic OS=Cryptomeria japonica GN=atpH PE=3 SV=1	tr|A0A078G8Z5|A0A078G8Z5_BRANA BnaA01g34190D protein OS=Brassica napus GN=BnaA01g34190D PE=3 SV=1	sbi:SORBI_03g020222 hypothetical protein; K02110 F-type H+-transporting ATPase subunit c [EC:3.6.3.14]	KOG0232 Vacuolar H+-ATPase V0 sector, subunits c/c'	gi|674912006|emb|CDY21188.1| BnaA01g34190D [Brassica napus]	gi|148607972|gb|EF534108.1| Beta vulgaris chloroplast sequence
Sp_000860_krkm	sp|P06450|ATPA_SPIOL ATP synthase subunit alpha, chloroplastic OS=Spinacia oleracea GN=atpA PE=1 SV=1	tr|H2BBB0|H2BBB0_PORAR ATP synthase subunit alpha, chloroplastic (Fragment) OS=Portulacaria afra GN=atpA PE=3 SV=1	vvi:4025114 atpA; ATP synthase CF1 alpha subunit; K02111 F-type H+-transporting ATPase subunit alpha [EC:3.6.3.14]	KOG1353 F0F1-type ATP synthase, alpha subunit	gi|126022791|ref|NP_054917.2| ATP synthase CF1 alpha subunit [Spinacia oleracea] // gi|114527|sp|P06450.1|ATPA_SPIOL RecName: Full=ATP synthase subunit alpha, chloroplastic; AltName: Full=ATP synthase F1 sector subunit alpha; AltName: Full=F-ATPase subunit alpha (chloroplast) [Spinacia oleracea] // gi|15988216|pdb|1FX0|A Chain A, Crystal Structure Of The Chloroplast F1-Atpase From Spinach // gi|2…	gi|7636084|emb|AJ400848.1| Spinacia oleracea complete chloroplast genome
Sp_000870_qjhi	sp|Q9URW6|YIE2_SCHPO SH3 domain-containing protein PJ696.02 OS=Schizosaccharomyces pombe (strain 972 / ATCC 24843) GN=SPAPJ696.02 PE=1 SV=1	tr|E0CS58|E0CS58_VITVI Putative uncharacterized protein OS=Vitis vinifera GN=VIT_19s0014g00860 PE=4 SV=1	vvi:100246883 hypothetical protein LOC100246883	KOG1843 Uncharacterized conserved protein	gi|731328886|ref|XP_010675299.1| PREDICTED: uncharacterized protein LOC104891319 [Beta vulgaris subsp. vulgaris]	gi|731328885|ref|XM_010676997.1| PREDICTED: Beta vulgaris subsp. vulgaris uncharacterized LOC104891319 (LOC104891319), mRNA
Sp_000880_wxck	sp|Q9DE27|RUVB2_XENLA RuvB-like 2 OS=Xenopus laevis GN=ruvbl2 PE=2 SV=1	tr|A0A067K7J0|A0A067K7J0_JATCU Uncharacterized protein OS=Jatropha curcas GN=JCGZ_12553 PE=4 SV=1	pop:POPTR_1103930 hypothetical protein; K11338 RuvB-like protein 2 [EC:3.6.4.12]	KOG2680 DNA helicase TIP49, TBP-interacting protein	gi|731337201|ref|XP_010679660.1| PREDICTED: ruvB-like 2 [Beta vulgaris subsp. vulgaris]	gi|731337200|ref|XM_010681358.1| PREDICTED: Beta vulgaris subsp. vulgaris ruvB-like 2 (LOC104894969), mRNA
Sp_000890_fppr	sp|C0LGD7|Y1684_ARATH Probable LRR receptor-like serine/threonine-protein kinase At1g06840 OS=Arabidopsis thaliana GN=At1g06840 PE=2 SV=2	tr|M5W1Q2|M5W1Q2_PRUPE Uncharacterized protein OS=Prunus persica GN=PRUPE_ppa000952mg PE=3 SV=1	vvi:100245012 hypothetical protein LOC100245012	KOG1187 Serine/threonine protein kinase	gi|731328892|ref|XP_010675302.1| PREDICTED: probable LRR receptor-like serine/threonine-protein kinase At1g06840 isoform X2 [Beta vulgaris subsp. vulgaris]	gi|731328891|ref|XM_010677000.1| PREDICTED: Beta vulgaris subsp. vulgaris probable LRR receptor-like serine/threonine-protein kinase At1g06840 (LOC104891321), transcript variant X2, mRNA
Sp_000900_ihqr	sp|O34748|RECQ_BACSU Probable ATP-dependent DNA helicase RecQ OS=Bacillus subtilis (strain 168) GN=recQ PE=3 SV=1	tr|M5W6N4|M5W6N4_PRUPE Uncharacterized protein OS=Prunus persica GN=PRUPE_ppa001081mg PE=4 SV=1	pop:POPTR_1097738 hypothetical protein; K03654 ATP-dependent DNA helicase RecQ [EC:3.6.4.12]	KOG0351 ATP-dependent DNA helicase	gi|731328894|ref|XP_010675303.1| PREDICTED: Werner syndrome ATP-dependent helicase homolog isoform X1 [Beta vulgaris subsp. vulgaris]	gi|731328893|ref|XM_010677001.1| PREDICTED: Beta vulgaris subsp. vulgaris Werner syndrome ATP-dependent helicase homolog (LOC104891323), transcript variant X1, mRNA
Sp_000910_wmxj	sp|O65355|GGH2_ARATH Gamma-glutamyl hydrolase 2 OS=Arabidopsis thaliana GN=GGH2 PE=1 SV=2	tr|A0A067LFK5|A0A067LFK5_JATCU Uncharacterized protein OS=Jatropha curcas GN=JCGZ_13484 PE=4 SV=1	rcu:RCOM_0106060 Gamma-glutamyl hydrolase precursor, putative (EC:3.4.19.9); K01307 gamma-glutamyl hydrolase [EC:3.4.19.9]	KOG1559 Gamma-glutamyl hydrolase	gi|731328914|ref|XP_010675311.1| PREDICTED: gamma-glutamyl hydrolase 2-like [Beta vulgaris subsp. vulgaris]	gi|731328913|ref|XM_010677009.1| PREDICTED: Beta vulgaris subsp. vulgaris gamma-glutamyl hydrolase 2-like (LOC104891329), mRNA
Sp_000920_rutk	sp|Q9EQ28|DPOD3_MOUSE DNA polymerase delta subunit 3 OS=Mus musculus GN=Pold3 PE=1 SV=2	tr|F6H1W6|F6H1W6_VITVI Putative uncharacterized protein OS=Vitis vinifera GN=VIT_19s0014g00990 PE=4 SV=1	vvi:100250468 hypothetical protein LOC100250468; K03504 DNA polymerase delta subunit 3	TWOG0876 Unnamed protein	gi|731328916|ref|XP_010675312.1| PREDICTED: uncharacterized protein LOC104891331 [Beta vulgaris subsp. vulgaris]	gi|731328915|ref|XM_010677010.1| PREDICTED: Beta vulgaris subsp. vulgaris uncharacterized LOC104891331 (LOC104891331), mRNA
Sp_000930_yqgu		tr|D7TI91|D7TI91_VITVI Putative uncharacterized protein OS=Vitis vinifera GN=VIT_08s0007g07110 PE=4 SV=1	vvi:100267519 hypothetical protein LOC100267519		gi|731328918|ref|XP_010675313.1| PREDICTED: uncharacterized protein LOC104891332 [Beta vulgaris subsp. vulgaris]	gi|731328917|ref|XM_010677011.1| PREDICTED: Beta vulgaris subsp. vulgaris uncharacterized LOC104891332 (LOC104891332), mRNA
Sp_000940_nrxn		tr|A0A087GDF3|A0A087GDF3_ARAAL Uncharacterized protein OS=Arabis alpina GN=AALP_AA8G445400 PE=4 SV=1	pop:POPTR_826614 hypothetical protein	KOG1197 Predicted quinone oxidoreductase	gi|674235140|gb|KFK27905.1| hypothetical protein AALP_AA8G445400 [Arabis alpina]	gi|731363982|ref|XM_010695423.1| PREDICTED: Beta vulgaris subsp. vulgaris probable quinone oxidoreductase (LOC104906640), transcript variant X2, mRNA
Sp_000950_ssid	sp|Q8VDD9|PHIP_MOUSE PH-interacting protein OS=Mus musculus GN=Phip PE=1 SV=2	tr|F6HZ98|F6HZ98_VITVI Putative uncharacterized protein OS=Vitis vinifera GN=VIT_07s0005g01420 PE=4 SV=1	ath:AT2G47410 nucleotide binding	KOG0644 Uncharacterized conserved protein, contains WD40 repeat and BROMO domains	gi|731336641|ref|XP_010679369.1| PREDICTED: bromodomain and WD repeat-containing protein 1 [Beta vulgaris subsp. vulgaris]	gi|731336640|ref|XM_010681067.1| PREDICTED: Beta vulgaris subsp. vulgaris bromodomain and WD repeat-containing protein 1 (LOC104894759), mRNA
Sp_000960_ucxn	sp|Q2KHT8|DIM1_BOVIN Probable dimethyladenosine transferase OS=Bos taurus GN=DIMT1 PE=2 SV=1	tr|A0A068VBQ7|A0A068VBQ7_COFCA Coffea canephora DH200=94 genomic scaffold, scaffold_219 OS=Coffea canephora GN=GSCOC_T00011807001 PE=3 SV=1	pop:POPTR_1099026 hypothetical protein; K14191 18S rRNA (adenine1779-N6/adenine1780-N6)-dimethyltransferase [EC:2.1.1.183]	KOG0820 Ribosomal RNA adenine dimethylase	gi|731336639|ref|XP_010679368.1| PREDICTED: probable dimethyladenosine transferase [Beta vulgaris subsp. vulgaris]	gi|731336638|ref|XM_010681066.1| PREDICTED: Beta vulgaris subsp. vulgaris probable dimethyladenosine transferase (LOC104894758), mRNA
Sp_000970_mtuh	sp|Q9LZP3|PP293_ARATH Pentatricopeptide repeat-containing protein At3g62470, mitochondrial OS=Arabidopsis thaliana GN=At3g62470 PE=2 SV=1	tr|M1CMN6|M1CMN6_SOLTU Uncharacterized protein OS=Solanum tuberosum GN=PGSC0003DMG400027516 PE=4 SV=1	pop:POPTR_245595 hypothetical protein	KOG4197 FOG: PPR repeat	gi|731336635|ref|XP_010679366.1| PREDICTED: pentatricopeptide repeat-containing protein At3g62470, mitochondrial-like isoform X1 [Beta vulgaris subsp. vulgaris]	gi|731336636|ref|XM_010681065.1| PREDICTED: Beta vulgaris subsp. vulgaris pentatricopeptide repeat-containing protein At3g62470, mitochondrial-like (LOC104894757), transcript variant X2, mRNA
Sp_000980_azwd	sp|O04716|MSH6_ARATH DNA mismatch repair protein MSH6 OS=Arabidopsis thaliana GN=MSH6 PE=1 SV=2	tr|F6HZ94|F6HZ94_VITVI Putative uncharacterized protein OS=Vitis vinifera GN=VIT_07s0005g01370 PE=3 SV=1	vvi:100255608 hypothetical protein LOC100255608; K08737 DNA mismatch repair protein MSH6	KOG0217 Mismatch repair ATPase MSH6 (MutS family)	gi|731336633|ref|XP_010679365.1| PREDICTED: DNA mismatch repair protein MSH6 [Beta vulgaris subsp. vulgaris]	gi|731336632|ref|XM_010681063.1| PREDICTED: Beta vulgaris subsp. vulgaris DNA mismatch repair protein MSH6 (LOC104894756), mRNA
Sp_000990_kryd		tr|A0A061DRC6|A0A061DRC6_THECC RING/FYVE/PHD zinc finger-containing protein, putative OS=Theobroma cacao GN=TCM_004794 PE=4 SV=1	vvi:100260678 hypothetical protein LOC100260678	KOG1609 Protein involved in mRNA turnover and stability	gi|731324366|ref|XP_010672934.1| PREDICTED: uncharacterized protein LOC104889416 [Beta vulgaris subsp. vulgaris]	gi|731324365|ref|XM_010674632.1| PREDICTED: Beta vulgaris subsp. vulgaris uncharacterized LOC104889416 (LOC104889416), mRNA
Sp_001000_njyd	sp|Q8LGG8|USPAL_ARATH Universal stress protein A-like protein OS=Arabidopsis thaliana GN=At3g01520 PE=1 SV=2	tr|A0A067JWC8|A0A067JWC8_JATCU Uncharacterized protein OS=Jatropha curcas GN=JCGZ_14017 PE=4 SV=1	rcu:RCOM_1347390 hypothetical protein	TWOG0093 FOG: USPA domain	gi|731336631|ref|XP_010679364.1| PREDICTED: uncharacterized protein LOC104894755 [Beta vulgaris subsp. vulgaris]	gi|731336630|ref|XM_010681062.1| PREDICTED: Beta vulgaris subsp. vulgaris uncharacterized LOC104894755 (LOC104894755), mRNA
Sp_001010_kkur	sp|O04834|SAR1A_ARATH GTP-binding protein SAR1A OS=Arabidopsis thaliana GN=SAR1A PE=2 SV=1	tr|A0A077RWL8|A0A077RWL8_WHEAT Chromosome 3B, genomic scaffold, cultivar Chinese Spring OS=Triticum aestivum GN=TRAES_3BF059300020CFD_c1 PE=4 SV=1	ath:AT4G02080 ATSAR2; ATSAR2 (ARABIDOPSIS THALIANA SECRETION-ASSOCIATED RAS SUPER FAMILY 2); GTP binding; K07977 Arf/Sar family, other	KOG0077 Vesicle coat complex COPII, GTPase subunit SAR1	gi|731322034|ref|XP_010671670.1| PREDICTED: GTP-binding protein SAR1A-like [Beta vulgaris subsp. vulgaris]	gi|731336628|ref|XM_010681061.1| PREDICTED: Beta vulgaris subsp. vulgaris GTP-binding protein SAR1A (LOC104894754), mRNA
Sp_001020_qard		tr|A0A061DR31|A0A061DR31_THECC Uncharacterized protein OS=Theobroma cacao GN=TCM_004789 PE=4 SV=1	pop:POPTR_653177 hypothetical protein		gi|731336884|ref|XP_010679496.1| PREDICTED: uncharacterized protein LOC104894848 [Beta vulgaris subsp. vulgaris]	gi|731336883|ref|XM_010681194.1| PREDICTED: Beta vulgaris subsp. vulgaris uncharacterized LOC104894848 (LOC104894848), mRNA
Sp_001030_gakn		tr|W9QJW5|W9QJW5_9ROSA Uncharacterized protein OS=Morus notabilis GN=L484_009761 PE=4 SV=1	rcu:RCOM_1347420 hypothetical protein		gi|731336627|ref|XP_010679362.1| PREDICTED: uncharacterized protein LOC104894753 [Beta vulgaris subsp. vulgaris]	gi|731336626|ref|XM_010681060.1| PREDICTED: Beta vulgaris subsp. vulgaris uncharacterized LOC104894753 (LOC104894753), mRNA
Sp_001040_fnmz	sp|Q94KD8|BXL2_ARATH Probable beta-D-xylosidase 2 OS=Arabidopsis thaliana GN=BXL2 PE=2 SV=1	tr|V4U129|V4U129_9ROSI Uncharacterized protein OS=Citrus clementina GN=CICLE_v10018959mg PE=4 SV=1	rcu:RCOM_1347430 Beta-glucosidase, putative (EC:3.2.1.21); K05349 beta-glucosidase [EC:3.2.1.21]	TWOG0186 Predicted beta-D-xylosidase	gi|731336625|ref|XP_010679361.1| PREDICTED: probable beta-D-xylosidase 2 [Beta vulgaris subsp. vulgaris]	gi|731336624|ref|XM_010681059.1| PREDICTED: Beta vulgaris subsp. vulgaris probable beta-D-xylosidase 2 (LOC104894752), mRNA
Sp_001050_oezp	sp|P0A3D1|FER_THEVL Ferredoxin-1 OS=Thermosynechococcus vulcanus GN=petF1 PE=3 SV=2	tr|F6HDQ5|F6HDQ5_VITVI Putative uncharacterized protein OS=Vitis vinifera GN=VIT_05s0020g03490 PE=4 SV=1	vvi:100244206 hypothetical protein LOC100244206; K02639 ferredoxin		gi|225432672|ref|XP_002282517.1| PREDICTED: ferredoxin, root R-B2 [Vitis vinifera]	gi|731366839|ref|XM_010696986.1| PREDICTED: Beta vulgaris subsp. vulgaris ferredoxin, root R-B2 (LOC104907956), mRNA
Sp_001060_cxwk	sp|Q8L3W1|VRN1_ARATH B3 domain-containing transcription factor VRN1 OS=Arabidopsis thaliana GN=VRN1 PE=1 SV=1	tr|D7TPT0|D7TPT0_VITVI Putative uncharacterized protein OS=Vitis vinifera GN=VIT_03s0063g01450 PE=4 SV=1	pop:POPTR_927258 hypothetical protein		gi|731336623|ref|XP_010679360.1| PREDICTED: B3 domain-containing transcription factor VRN1-like [Beta vulgaris subsp. vulgaris]	gi|731336622|ref|XM_010681058.1| PREDICTED: Beta vulgaris subsp. vulgaris B3 domain-containing transcription factor VRN1-like (LOC104894751), mRNA
Sp_001070_untf	sp|Q8L3W1|VRN1_ARATH B3 domain-containing transcription factor VRN1 OS=Arabidopsis thaliana GN=VRN1 PE=1 SV=1	tr|B9HSR3|B9HSR3_POPTR Uncharacterized protein OS=Populus trichocarpa GN=POPTR_0010s19890g PE=4 SV=1	pop:POPTR_770235 hypothetical protein		gi|731336621|ref|XP_010679359.1| PREDICTED: B3 domain-containing transcription factor VRN1-like [Beta vulgaris subsp. vulgaris]	gi|689183055|emb|LL689021.1| Diphyllobothrium latum genome assembly D_latum_Geneva ,scaffold DILT_contig0027669
Sp_001080_rnpp	sp|O81864|FK171_ARATH Peptidyl-prolyl cis-trans isomerase FKBP17-1, chloroplastic OS=Arabidopsis thaliana GN=FKBP17-1 PE=2 SV=1	tr|A0A0D2S1I9|A0A0D2S1I9_GOSRA Peptidyl-prolyl cis-trans isomerase OS=Gossypium raimondii GN=B456_009G151100 PE=4 SV=1	vvi:100262776 hypothetical protein LOC100262776	KOG0552 FKBP-type peptidyl-prolyl cis-trans isomerase	gi|731336619|ref|XP_010679358.1| PREDICTED: peptidyl-prolyl cis-trans isomerase FKBP17-1, chloroplastic [Beta vulgaris subsp. vulgaris]	gi|731336618|ref|XM_010681056.1| PREDICTED: Beta vulgaris subsp. vulgaris peptidyl-prolyl cis-trans isomerase FKBP17-1, chloroplastic (LOC104894749), mRNA
Sp_001090_qigy	sp|Q84XV2|GTE1_ARATH Transcription factor GTE1 OS=Arabidopsis thaliana GN=GTE1 PE=2 SV=1	tr|F6HNI4|F6HNI4_VITVI Putative uncharacterized protein OS=Vitis vinifera GN=VIT_13s0019g03950 PE=4 SV=1	pop:POPTR_765323 GTE908; global transcription factor group	KOG1474 Transcription initiation factor TFIID, subunit BDF1 and related bromodomain proteins	gi|731336617|ref|XP_010679357.1| PREDICTED: transcription factor GTE1-like [Beta vulgaris subsp. vulgaris]	gi|731336616|ref|XM_010681055.1| PREDICTED: Beta vulgaris subsp. vulgaris transcription factor GTE1-like (LOC104894748), mRNA
Sp_001100_unnx		tr|W9QCY9|W9QCY9_9ROSA Uncharacterized protein OS=Morus notabilis GN=L484_009763 PE=4 SV=1	vvi:100264117 hypothetical protein LOC100264117	KOG0550 Molecular chaperone (DnaJ superfamily)	gi|731336615|ref|XP_010679356.1| PREDICTED: uncharacterized protein LOC104894747 [Beta vulgaris subsp. vulgaris]	gi|731336614|ref|XM_010681054.1| PREDICTED: Beta vulgaris subsp. vulgaris uncharacterized LOC104894747 (LOC104894747), mRNA
Sp_001110_kufg	sp|O04251|Y4211_ARATH BRCT domain-containing protein At4g02110 OS=Arabidopsis thaliana GN=At4g02110 PE=3 SV=3	tr|D7U2G7|D7U2G7_VITVI Putative uncharacterized protein OS=Vitis vinifera GN=VIT_07s0005g01280 PE=4 SV=1	vvi:100257310 hypothetical protein LOC100257310	KOG1929 Nucleotide excision repair factor NEF2, RAD4/CUT5 component	gi|731336611|ref|XP_010679354.1| PREDICTED: BRCT domain-containing protein At4g02110 isoform X1 [Beta vulgaris subsp. vulgaris]	gi|731336612|ref|XM_010681053.1| PREDICTED: Beta vulgaris subsp. vulgaris BRCT domain-containing protein At4g02110 (LOC104894746), transcript variant X2, mRNA
Sp_001120_kcaz	sp|O74113|CDC45_SCHPO Cell division control protein 45 homolog OS=Schizosaccharomyces pombe (strain 972 / ATCC 24843) GN=sna41 PE=1 SV=1	tr|A0A059AW12|A0A059AW12_EUCGR Uncharacterized protein OS=Eucalyptus grandis GN=EUGRSUZ_H00778 PE=4 SV=1	rcu:RCOM_1750210 hypothetical protein; K06628 cell division control protein 45	KOG2475 CDC45 (cell division cycle 45)-like protein	gi|731368928|ref|XP_010696395.1| PREDICTED: cell division control protein 45 homolog [Beta vulgaris subsp. vulgaris]	gi|731368927|ref|XM_010698093.1| PREDICTED: Beta vulgaris subsp. vulgaris cell division control protein 45 homolog (LOC104908923), mRNA
Sp_001130_pfwr	sp|O04251|Y4211_ARATH BRCT domain-containing protein At4g02110 OS=Arabidopsis thaliana GN=At4g02110 PE=3 SV=3	tr|K4C3Z8|K4C3Z8_SOLLC Uncharacterized protein OS=Solanum lycopersicum GN=Solyc06g009680.2 PE=4 SV=1	rcu:RCOM_1347450 DNA replication regulator dpb11, putative	KOG1929 Nucleotide excision repair factor NEF2, RAD4/CUT5 component	gi|731336613|ref|XP_010679355.1| PREDICTED: BRCT domain-containing protein At4g02110 isoform X2 [Beta vulgaris subsp. vulgaris]	gi|731336612|ref|XM_010681053.1| PREDICTED: Beta vulgaris subsp. vulgaris BRCT domain-containing protein At4g02110 (LOC104894746), transcript variant X2, mRNA
Sp_001140_gtew	sp|Q6GPW4|TM205_XENLA Transmembrane protein 205 OS=Xenopus laevis GN=tmem205 PE=2 SV=1	tr|A0A067H4U5|A0A067H4U5_CITSI Uncharacterized protein OS=Citrus sinensis GN=CISIN_1g028150mg PE=4 SV=1	vvi:100241835 hypothetical protein LOC100241835	KOG2886 Uncharacterized conserved protein	gi|731336609|ref|XP_010679353.1| PREDICTED: transmembrane protein 205 [Beta vulgaris subsp. vulgaris]	gi|731336608|ref|XM_010681051.1| PREDICTED: Beta vulgaris subsp. vulgaris transmembrane protein 205 (LOC104894745), mRNA
Sp_001150_ionh	sp|Q6NQH4|TAF13_ARATH Transcription initiation factor TFIID subunit 13 OS=Arabidopsis thaliana GN=TAF13 PE=1 SV=1	tr|A0A068U3I5|A0A068U3I5_COFCA Coffea canephora DH200=94 genomic scaffold, scaffold_9 OS=Coffea canephora GN=GSCOC_T00041287001 PE=4 SV=1	vvi:100246965 hypothetical protein LOC100246965; K03127 transcription initiation factor TFIID subunit 13	KOG3901 Transcription initiation factor IID subunit	gi|731336607|ref|XP_010679352.1| PREDICTED: transcription initiation factor TFIID subunit 13 [Beta vulgaris subsp. vulgaris]	gi|731336606|ref|XM_010681050.1| PREDICTED: Beta vulgaris subsp. vulgaris transcription initiation factor TFIID subunit 13 (LOC104894744), mRNA
Sp_001160_mfyr	sp|P19515|LIP_RHIMI Lipase OS=Rhizomucor miehei PE=1 SV=2	tr|A0A067HGH2|A0A067HGH2_CITSI Uncharacterized protein OS=Citrus sinensis GN=CISIN_1g004536mg PE=4 SV=1	rcu:RCOM_1347470 triacylglycerol lipase, putative		gi|731336605|ref|XP_010679351.1| PREDICTED: uncharacterized protein LOC104894743 [Beta vulgaris subsp. vulgaris]	gi|731336604|ref|XM_010681049.1| PREDICTED: Beta vulgaris subsp. vulgaris uncharacterized LOC104894743 (LOC104894743), mRNA
Sp_001170_djxs	sp|Q9LZK5|DNJ19_ARATH DnaJ protein ERDJ3B OS=Arabidopsis thaliana GN=ERDJ3B PE=1 SV=1	tr|A0A0B2QC91|A0A0B2QC91_GLYSO DnaJ like subfamily B member 11 OS=Glycine soja GN=glysoja_041578 PE=4 SV=1	vvi:100252105 hypothetical protein LOC100252105; K09517 DnaJ homolog subfamily B member 11	KOG0713 Molecular chaperone (DnaJ superfamily)	gi|731336603|ref|XP_010679350.1| PREDICTED: dnaJ protein ERDJ3B [Beta vulgaris subsp. vulgaris]	gi|731336602|ref|XM_010681048.1| PREDICTED: Beta vulgaris subsp. vulgaris dnaJ protein ERDJ3B (LOC104894742), mRNA
Sp_001180_nkdz	sp|O22264|MYB12_ARATH Transcription factor MYB12 OS=Arabidopsis thaliana GN=MYB12 PE=2 SV=1	tr|A0A096ZXF2|A0A096ZXF2_BETVU R2R3-MYB flavonol regulator OS=Beta vulgaris subsp. vulgaris GN=MYB12 PE=2 SV=1	vvi:100260656 MYB12, mybF1; R2R3 MYB 12 transcription factor; K09422 myb proto-oncogene protein, plant	KOG0048 Transcription factor, Myb superfamily	gi|733213852|ref|NP_001289993.1| transcription factor MYB12 [Beta vulgaris subsp. vulgaris] // gi|693433123|gb|AIS36248.1| R2R3-MYB flavonol regulator [Beta vulgaris subsp. vulgaris]	gi|733213851|ref|NM_001303064.1| Beta vulgaris subsp. vulgaris transcription factor MYB12 (MYB12), mRNA // gi|693433122|gb|KJ707238.1| Beta vulgaris subsp. vulgaris cultivar KWS2320 R2R3-MYB flavonol regulator (MYB12) mRNA, complete cds
Sp_001190_asmz	sp|A6P6V9|CBDAS_CANSA Cannabidiolic acid synthase OS=Cannabis sativa GN=CBDAS PE=1 SV=1	tr|F6HM00|F6HM00_VITVI Putative uncharacterized protein OS=Vitis vinifera GN=VIT_10s0003g05390 PE=4 SV=1	vvi:100266314 hypothetical protein LOC100266314		gi|731336596|ref|XP_010679347.1| PREDICTED: tetrahydrocannabinolic acid synthase-like [Beta vulgaris subsp. vulgaris]	gi|731336595|ref|XM_010681045.1| PREDICTED: Beta vulgaris subsp. vulgaris tetrahydrocannabinolic acid synthase-like (LOC104894739), mRNA
Sp_001200_hpfc		tr|A0A067JWK8|A0A067JWK8_JATCU Uncharacterized protein OS=Jatropha curcas GN=JCGZ_14003 PE=4 SV=1	rcu:RCOM_1347730 hypothetical protein		gi|731336598|ref|XP_010679348.1| PREDICTED: uncharacterized protein LOC104894740 [Beta vulgaris subsp. vulgaris]	gi|731336599|ref|XR_790251.1| PREDICTED: Beta vulgaris subsp. vulgaris uncharacterized LOC104894740 (LOC104894740), transcript variant X2, misc_RNA
Sp_001210_uaqe	sp|Q94KD3|VP52A_ARATH Vacuolar protein sorting-associated protein 52 A OS=Arabidopsis thaliana GN=VPS52 PE=1 SV=1	tr|D7T9L2|D7T9L2_VITVI Putative uncharacterized protein OS=Vitis vinifera GN=VIT_01s0011g01640 PE=4 SV=1	vvi:100267922 hypothetical protein LOC100267922	KOG1961 Vacuolar sorting protein VPS52/suppressor of actin Sac2	gi|731336594|ref|XP_010679346.1| PREDICTED: vacuolar protein sorting-associated protein 52 A [Beta vulgaris subsp. vulgaris]	gi|731336593|ref|XM_010681044.1| PREDICTED: Beta vulgaris subsp. vulgaris vacuolar protein sorting-associated protein 52 A (LOC104894738), mRNA
Sp_001220_kord	sp|O48786|C734A_ARATH Cytochrome P450 734A1 OS=Arabidopsis thaliana GN=CYP734A1 PE=2 SV=1	tr|W9RJF4|W9RJF4_9ROSA Cytochrome P450 734A1 OS=Morus notabilis GN=L484_025647 PE=3 SV=1	vvi:100245678 hypothetical protein LOC100245678	KOG0157 Cytochrome P450 CYP4/CYP19/CYP26 subfamilies	gi|731359272|ref|XP_010691194.1| PREDICTED: cytochrome P450 734A1-like [Beta vulgaris subsp. vulgaris]	gi|731359271|ref|XM_010692892.1| PREDICTED: Beta vulgaris subsp. vulgaris cytochrome P450 734A1-like (LOC104904599), mRNA
Sp_001230_nsny	sp|P0A3B4|TYPA_SHIFL GTP-binding protein TypA/BipA OS=Shigella flexneri GN=typA PE=3 SV=1	tr|U5FW96|U5FW96_POPTR Uncharacterized protein OS=Populus trichocarpa GN=POPTR_0013s12750g PE=4 SV=1	vvi:100247278 hypothetical protein LOC100247278; K06207 GTP-binding protein	KOG0462 Elongation factor-type GTP-binding protein	gi|731356590|ref|XP_010689756.1| PREDICTED: translation factor GUF1 homolog, organellar chromatophore [Beta vulgaris subsp. vulgaris]	gi|731356589|ref|XM_010691454.1| PREDICTED: Beta vulgaris subsp. vulgaris translation factor GUF1 homolog, organellar chromatophore (LOC104903426), mRNA
Sp_001240_guga	sp|Q9FM96|PSL4_ARATH Glucosidase 2 subunit beta OS=Arabidopsis thaliana GN=PSL4 PE=2 SV=1	tr|A0A0D2PRF3|A0A0D2PRF3_GOSRA Uncharacterized protein OS=Gossypium raimondii GN=B456_008G097900 PE=4 SV=1	pop:POPTR_672328 hypothetical protein	KOG2397 Protein kinase C substrate, 80 KD protein, heavy chain	gi|731351553|ref|XP_010687098.1| PREDICTED: glucosidase 2 subunit beta [Beta vulgaris subsp. vulgaris]	gi|731351552|ref|XM_010688796.1| PREDICTED: Beta vulgaris subsp. vulgaris glucosidase 2 subunit beta (LOC104901247), mRNA
Sp_001250_wynz
Sp_001260_siip
Sp_001270_mknt	sp|Q7ZWL6|MAF1_XENLA Repressor of RNA polymerase III transcription MAF1 homolog OS=Xenopus laevis GN=maf1 PE=2 SV=1	tr|A0A0G2T3F4|A0A0G2T3F4_9ROSI Transcription regulator OS=Erodium foetidum GN=TTR PE=2 SV=1	vvi:100252568 hypothetical protein LOC100252568	KOG3104 Mod5 protein sorting/negative effector of RNA Pol III synthesis	gi|731340967|ref|XP_010681678.1| PREDICTED: repressor of RNA polymerase III transcription MAF1 homolog [Beta vulgaris subsp. vulgaris]	gi|731340966|ref|XM_010683376.1| PREDICTED: Beta vulgaris subsp. vulgaris repressor of RNA polymerase III transcription MAF1 homolog (LOC104896610), mRNA
Sp_001280_ojoj		tr|F6H1K9|F6H1K9_VITVI Putative uncharacterized protein OS=Vitis vinifera GN=VIT_18s0001g14250 PE=4 SV=1	vvi:100243848 hypothetical protein LOC100243848		gi|731367101|ref|XP_010695426.1| PREDICTED: uncharacterized protein LOC104908066 isoform X1 [Beta vulgaris subsp. vulgaris] // gi|731367103|ref|XP_010695427.1| PREDICTED: uncharacterized protein LOC104908066 isoform X1 [Beta vulgaris subsp. vulgaris]	gi|731367108|ref|XM_010697129.1| PREDICTED: Beta vulgaris subsp. vulgaris uncharacterized LOC104908066 (LOC104908066), transcript variant X5, mRNA
Sp_001290_whwg	sp|Q6Q8A5|HXK2_TOBAC Hexokinase-2, chloroplastic OS=Nicotiana tabacum GN=HXK2 PE=2 SV=1	tr|A0A067KXC9|A0A067KXC9_JATCU Hexokinase OS=Jatropha curcas GN=JCGZ_08221 PE=3 SV=1	rcu:RCOM_1597800 hexokinase, putative (EC:2.7.1.1); K00844 hexokinase [EC:2.7.1.1]	KOG1369 Hexokinase	gi|731367099|ref|XP_010695425.1| PREDICTED: hexokinase-2, chloroplastic [Beta vulgaris subsp. vulgaris]	gi|731367098|ref|XM_010697123.1| PREDICTED: Beta vulgaris subsp. vulgaris hexokinase-2, chloroplastic (LOC104908065), mRNA
Sp_001300_pakd	sp|Q10MH8|RH24_ORYSJ DEAD-box ATP-dependent RNA helicase 24 OS=Oryza sativa subsp. japonica GN=Os03g0308500 PE=2 SV=1	tr|A0A0A0KTB5|A0A0A0KTB5_CUCSA Uncharacterized protein OS=Cucumis sativus GN=Csa_4G004270 PE=3 SV=1	rcu:RCOM_1346600 hypothetical protein; K12835 ATP-dependent RNA helicase DDX42 [EC:3.6.4.13]	KOG0339 ATP-dependent RNA helicase	gi|659108580|ref|XP_008454276.1| PREDICTED: DEAD-box ATP-dependent RNA helicase 24 [Cucumis melo]	gi|731336694|ref|XM_010681096.1| PREDICTED: Beta vulgaris subsp. vulgaris DEAD-box ATP-dependent RNA helicase 24 (LOC104894779), transcript variant X2, mRNA
Sp_001310_dpqn	sp|Q38961|SNM1_ARATH DNA cross-link repair protein SNM1 OS=Arabidopsis thaliana GN=SNM1 PE=2 SV=1	tr|A0A061EF13|A0A061EF13_THECC DNA repair metallo-beta-lactamase family protein isoform 1 OS=Theobroma cacao GN=TCM_017389 PE=4 SV=1	rcu:RCOM_1443960 DNA cross-link repair protein pso2/snm1, putative	KOG1361 Predicted hydrolase involved in interstrand cross-link repair	gi|731342081|ref|XP_010682218.1| PREDICTED: DNA cross-link repair protein SNM1 [Beta vulgaris subsp. vulgaris]	gi|731342080|ref|XM_010683916.1| PREDICTED: Beta vulgaris subsp. vulgaris DNA cross-link repair protein SNM1 (LOC104897095), mRNA
Sp_001320_zqgm	sp|Q00763|COMT1_POPTM Caffeic acid 3-O-methyltransferase 1 OS=Populus tremuloides GN=OMT1 PE=1 SV=1	tr|A7U0E5|A7U0E5_LEULE Caffeic acid O-methyl transferase OS=Leucaena leucocephala PE=2 SV=1	pop:POPTR_834247 COMT2; caffeic acid 3-O-methyltransferase (EC:2.1.1.68); K05279 flavonol 3-O-methyltransferase [EC:2.1.1.76]	KOG3178 Hydroxyindole-O-methyltransferase and related SAM-dependent methyltransferases	gi|731321402|ref|XP_010671332.1| PREDICTED: caffeic acid 3-O-methyltransferase [Beta vulgaris subsp. vulgaris]	gi|593268500|ref|XM_007136366.1| Phaseolus vulgaris hypothetical protein (PHAVU_009G044400g) mRNA, complete cds
Sp_001330_rfop	sp|Q84MB3|ACCH1_ARATH 1-aminocyclopropane-1-carboxylate oxidase homolog 1 OS=Arabidopsis thaliana GN=At1g06620 PE=2 SV=1	tr|F6H8K2|F6H8K2_VITVI Putative uncharacterized protein OS=Vitis vinifera GN=VIT_05s0049g00390 PE=3 SV=1	vvi:100259642 hypothetical protein LOC100259642	KOG0143 Iron/ascorbate family oxidoreductases	gi|731320917|ref|XP_010671067.1| PREDICTED: 1-aminocyclopropane-1-carboxylate oxidase homolog 1-like [Beta vulgaris subsp. vulgaris]	gi|731320916|ref|XM_010672765.1| PREDICTED: Beta vulgaris subsp. vulgaris 1-aminocyclopropane-1-carboxylate oxidase homolog 1-like (LOC104887974), mRNA
Sp_001340_gcdp		tr|A0A067KSH6|A0A067KSH6_JATCU Uncharacterized protein OS=Jatropha curcas GN=JCGZ_10544 PE=4 SV=1	vvi:100256767 hypothetical protein LOC100256767		gi|731351699|ref|XP_010687165.1| PREDICTED: uncharacterized protein LOC104901308 [Beta vulgaris subsp. vulgaris]
Sp_001350_qszu	sp|Q9M9W8|PLDP2_ARATH Phospholipase D p2 OS=Arabidopsis thaliana GN=PLDP2 PE=2 SV=2	tr|A0A0B0PEW2|A0A0B0PEW2_GOSAR Phospholipase D p2-like protein OS=Gossypium arboreum GN=F383_07024 PE=4 SV=1	vvi:100261987 similar to PLDP1 (PHOSPHOLIPASE D ZETA1); phospholipase D; K01115 phospholipase D [EC:3.1.4.4]	KOG1329 Phospholipase D1	gi|731326577|ref|XP_010674090.1| PREDICTED: phospholipase D p1 [Beta vulgaris subsp. vulgaris]	gi|731326576|ref|XM_010675788.1| PREDICTED: Beta vulgaris subsp. vulgaris phospholipase D p1 (LOC104890344), mRNA
Sp_001360_etxf	sp|P0C7Q7|PPR38_ARATH Putative pentatricopeptide repeat-containing protein At1g12700, mitochondrial OS=Arabidopsis thaliana GN=At1g12700 PE=3 SV=1	tr|M5W678|M5W678_PRUPE Uncharacterized protein OS=Prunus persica GN=PRUPE_ppa003306mg PE=4 SV=1	vvi:100243276 hypothetical protein LOC100243276	KOG4197 FOG: PPR repeat	gi|731327968|ref|XP_010674799.1| PREDICTED: putative pentatricopeptide repeat-containing protein At1g12700, mitochondrial [Beta vulgaris subsp. vulgaris]	gi|731326675|ref|XR_789675.1| PREDICTED: Beta vulgaris subsp. vulgaris uncharacterized LOC104890369 (LOC104890369), transcript variant X2, ncRNA
Sp_001370_mogj
Sp_001380_cqek	sp|P49211|RL321_ARATH 60S ribosomal protein L32-1 OS=Arabidopsis thaliana GN=RPL32A PE=2 SV=2	tr|A0A059AVM4|A0A059AVM4_EUCGR Uncharacterized protein OS=Eucalyptus grandis GN=EUGRSUZ_H00743 PE=4 SV=1	rcu:RCOM_0379000 60S ribosomal protein L32, putative; K02912 large subunit ribosomal protein L32e	KOG0878 60S ribosomal protein L32	gi|702434256|ref|XP_010069607.1| PREDICTED: 60S ribosomal protein L32-1 [Eucalyptus grandis] // gi|629092017|gb|KCW58012.1| hypothetical protein EUGRSUZ_H00743 [Eucalyptus grandis]	gi|731358631|ref|XM_010692552.1| PREDICTED: Beta vulgaris subsp. vulgaris isoflavone reductase-like protein (LOC104904332), mRNA
Sp_001390_tmdx
Sp_001400_sgdd					gi|731364837|ref|XP_010694195.1| PREDICTED: uncharacterized protein LOC104907040 [Beta vulgaris subsp. vulgaris] // gi|731364839|ref|XP_010694196.1| PREDICTED: uncharacterized protein LOC104907040 [Beta vulgaris subsp. vulgaris] // gi|731364841|ref|XP_010694197.1| PREDICTED: uncharacterized protein LOC104907040 [Beta vulgaris subsp. vulgaris]
Sp_001410_dizn		tr|A0A067E1J3|A0A067E1J3_CITSI Uncharacterized protein OS=Citrus sinensis GN=CISIN_1g024610mg PE=4 SV=1	pop:POPTR_721216 hypothetical protein	KOG4614 Inner membrane protein required for assembly of the F0 sector of ATP synthase	gi|731356974|ref|XP_010689963.1| PREDICTED: uncharacterized protein LOC104903595 isoform X1 [Beta vulgaris subsp. vulgaris]	gi|731356973|ref|XM_010691661.1| PREDICTED: Beta vulgaris subsp. vulgaris uncharacterized LOC104903595 (LOC104903595), transcript variant X1, mRNA
Sp_001420_ycmt	sp|Q0WUC5|ALB33_ARATH ALBINO3-like protein 3, mitochondrial OS=Arabidopsis thaliana GN=ALB3L3 PE=2 SV=1	tr|B9RFU8|B9RFU8_RICCO Cytochrome oxidase biogenesis protein, putative OS=Ricinus communis GN=RCOM_1437450 PE=4 SV=1	rcu:RCOM_1437450 cytochrome oxidase biogenesis protein, putative	KOG1239 Inner membrane protein translocase involved in respiratory chain assembly	gi|731327743|ref|XP_010674681.1| PREDICTED: ALBINO3-like protein 2, chloroplastic isoform X1 [Beta vulgaris subsp. vulgaris]	gi|731327742|ref|XM_010676379.1| PREDICTED: Beta vulgaris subsp. vulgaris ALBINO3-like protein 3, mitochondrial (LOC104890788), transcript variant X1, mRNA
Sp_001430_hynp
Sp_001440_tprt	sp|Q9LMN7|WAK5_ARATH Wall-associated receptor kinase 5 OS=Arabidopsis thaliana GN=WAK5 PE=2 SV=1	tr|M1AUT2|M1AUT2_SOLTU Uncharacterized protein OS=Solanum tuberosum GN=PGSC0003DMG402011794 PE=3 SV=1	vvi:100252663 hypothetical protein LOC100252663	KOG1187 Serine/threonine protein kinase	gi|731338009|ref|XP_010680097.1| PREDICTED: wall-associated receptor kinase 5-like [Beta vulgaris subsp. vulgaris]	gi|571476088|ref|XM_003534741.2| PREDICTED: Glycine max wall-associated receptor kinase-like 1-like (LOC100801993), transcript variant X1, mRNA
Sp_001450_fryi	sp|Q9LMP1|WAK2_ARATH Wall-associated receptor kinase 2 OS=Arabidopsis thaliana GN=WAK2 PE=1 SV=1	tr|B9S2R0|B9S2R0_RICCO ATP binding protein, putative OS=Ricinus communis GN=RCOM_0560530 PE=4 SV=1	rcu:RCOM_0560530 ATP binding protein, putative (EC:2.7.11.30 2.7.11.25)	KOG1187 Serine/threonine protein kinase	gi|747094408|ref|XP_011095036.1| PREDICTED: wall-associated receptor kinase 2-like [Sesamum indicum]	gi|731430165|ref|XM_010666598.1| PREDICTED: Vitis vinifera wall-associated receptor kinase 2-like (LOC100262500), mRNA
Sp_001460_fxpa	sp|Q9ZP55|DRP4C_ARATH Dynamin-related protein 4C OS=Arabidopsis thaliana GN=DRP4C PE=2 SV=1	tr|A0A022Q8F2|A0A022Q8F2_ERYGU Uncharacterized protein (Fragment) OS=Erythranthe guttata GN=MIMGU_mgv1a020957mg PE=4 SV=1	rcu:RCOM_1437440 interferon-induced GTP-binding protein mx, putative	KOG0446 Vacuolar sorting protein VPS1, dynamin, and related proteins	gi|731327986|ref|XP_010674808.1| PREDICTED: dynamin-related protein 4C-like, partial [Beta vulgaris subsp. vulgaris]	gi|731327985|ref|XM_010676506.1| PREDICTED: Beta vulgaris subsp. vulgaris dynamin-related protein 4C-like (LOC104890889), partial mRNA
Sp_001470_wiga	sp|Q9ZP55|DRP4C_ARATH Dynamin-related protein 4C OS=Arabidopsis thaliana GN=DRP4C PE=2 SV=1	tr|A0A022Q8F2|A0A022Q8F2_ERYGU Uncharacterized protein (Fragment) OS=Erythranthe guttata GN=MIMGU_mgv1a020957mg PE=4 SV=1	pop:POPTR_1073333 hypothetical protein	KOG0446 Vacuolar sorting protein VPS1, dynamin, and related proteins	gi|731327986|ref|XP_010674808.1| PREDICTED: dynamin-related protein 4C-like, partial [Beta vulgaris subsp. vulgaris]	gi|731327985|ref|XM_010676506.1| PREDICTED: Beta vulgaris subsp. vulgaris dynamin-related protein 4C-like (LOC104890889), partial mRNA
Sp_001480_orut	sp|Q9C9L5|WAKLH_ARATH Wall-associated receptor kinase-like 9 OS=Arabidopsis thaliana GN=WAKL9 PE=2 SV=1	tr|A5BI03|A5BI03_VITVI Putative uncharacterized protein OS=Vitis vinifera GN=VITISV_006595 PE=4 SV=1	vvi:100250718 hypothetical protein LOC100250718	KOG1187 Serine/threonine protein kinase	gi|731327753|ref|XP_010674686.1| PREDICTED: putative wall-associated receptor kinase-like 11 [Beta vulgaris subsp. vulgaris]	gi|731327750|ref|XM_010676383.1| PREDICTED: Beta vulgaris subsp. vulgaris wall-associated receptor kinase-like 22 (LOC104890790), mRNA
Sp_001490_agrh	sp|Q8VYA3|WAKLJ_ARATH Wall-associated receptor kinase-like 10 OS=Arabidopsis thaliana GN=WAKL10 PE=2 SV=1	tr|A5BTL6|A5BTL6_VITVI Putative uncharacterized protein OS=Vitis vinifera GN=VITISV_017971 PE=4 SV=1	vvi:100250718 hypothetical protein LOC100250718	KOG1187 Serine/threonine protein kinase	gi|731327753|ref|XP_010674686.1| PREDICTED: putative wall-associated receptor kinase-like 11 [Beta vulgaris subsp. vulgaris]	gi|731327752|ref|XM_010676384.1| PREDICTED: Beta vulgaris subsp. vulgaris putative wall-associated receptor kinase-like 11 (LOC104890791), mRNA
Sp_001500_itxk	sp|Q9LD37|CNG20_ARATH Probable cyclic nucleotide-gated ion channel 20, chloroplastic OS=Arabidopsis thaliana GN=CNGC20 PE=2 SV=1	tr|A0A067LBF3|A0A067LBF3_JATCU Uncharacterized protein OS=Jatropha curcas GN=JCGZ_17403 PE=4 SV=1	rcu:RCOM_1276950 Cyclic nucleotide-gated ion channel, putative	KOG0498 K+-channel ERG and related proteins, contain PAS/PAC sensor domain	gi|731351815|ref|XP_010687225.1| PREDICTED: probable cyclic nucleotide-gated ion channel 20, chloroplastic [Beta vulgaris subsp. vulgaris] // gi|731351817|ref|XP_010687226.1| PREDICTED: probable cyclic nucleotide-gated ion channel 20, chloroplastic [Beta vulgaris subsp. vulgaris]	gi|731351816|ref|XM_010688924.1| PREDICTED: Beta vulgaris subsp. vulgaris probable cyclic nucleotide-gated ion channel 20, chloroplastic (LOC104901360), transcript variant X2, mRNA
Sp_001510_oaws	sp|P30184|AMPL1_ARATH Leucine aminopeptidase 1 OS=Arabidopsis thaliana GN=PM25 PE=1 SV=1	tr|F6HYJ1|F6HYJ1_VITVI Putative uncharacterized protein OS=Vitis vinifera GN=VIT_11s0037g00180 PE=3 SV=1	vvi:100250183 hypothetical protein LOC100250183; K01255 leucyl aminopeptidase [EC:3.4.11.1]	KOG2597 Predicted aminopeptidase of the M17 family	gi|731352776|ref|XP_010687715.1| PREDICTED: leucine aminopeptidase 1-like [Beta vulgaris subsp. vulgaris]	gi|731352775|ref|XM_010689413.1| PREDICTED: Beta vulgaris subsp. vulgaris leucine aminopeptidase 1-like (LOC104901800), mRNA
Sp_001520_mpcs	sp|Q9LE38|NLP4_ARATH Protein NLP4 OS=Arabidopsis thaliana GN=NLP4 PE=2 SV=1	tr|A0A067GZS4|A0A067GZS4_CITSI Uncharacterized protein OS=Citrus sinensis GN=CISIN_1g002317mg PE=4 SV=1	vvi:100253057 hypothetical protein LOC100253057		gi|731361769|ref|XP_010692542.1| PREDICTED: protein NLP4-like [Beta vulgaris subsp. vulgaris]	gi|731361768|ref|XM_010694240.1| PREDICTED: Beta vulgaris subsp. vulgaris protein NLP4-like (LOC104905644), mRNA
Sp_001530_agau	sp|P56941|NPC1_PIG Niemann-Pick C1 protein OS=Sus scrofa GN=NPC1 PE=2 SV=1	tr|D7UDA3|D7UDA3_VITVI Putative uncharacterized protein OS=Vitis vinifera GN=VIT_18s0122g01280 PE=4 SV=1	pop:POPTR_818865 cholesterol transport protein; K12385 Niemann-Pick C1 protein	KOG1933 Cholesterol transport protein (Niemann-Pick C disease protein)	gi|731361761|ref|XP_010692538.1| PREDICTED: Niemann-Pick C1 protein-like isoform X2 [Beta vulgaris subsp. vulgaris]	gi|731361760|ref|XM_010694236.1| PREDICTED: Beta vulgaris subsp. vulgaris Niemann-Pick C1 protein-like (LOC104905643), transcript variant X2, mRNA
Sp_001540_nwns	sp|Q9SJE8|ALMT2_ARATH Aluminum-activated malate transporter 2 OS=Arabidopsis thaliana GN=ALMT2 PE=2 SV=2	tr|B9HQ62|B9HQ62_POPTR Uncharacterized protein OS=Populus trichocarpa GN=POPTR_0009s02310g PE=4 SV=1	pop:POPTR_879661 hypothetical protein	KOG4711 Predicted membrane protein	gi|731348320|ref|XP_010685437.1| PREDICTED: aluminum-activated malate transporter 2-like [Beta vulgaris subsp. vulgaris]	gi|731348319|ref|XM_010687135.1| PREDICTED: Beta vulgaris subsp. vulgaris aluminum-activated malate transporter 2-like (LOC104899852), mRNA
Sp_001550_krfz	sp|Q9SJE8|ALMT2_ARATH Aluminum-activated malate transporter 2 OS=Arabidopsis thaliana GN=ALMT2 PE=2 SV=2	tr|A0A0D2NQJ2|A0A0D2NQJ2_GOSRA Uncharacterized protein OS=Gossypium raimondii GN=B456_006G115400 PE=4 SV=1	pop:POPTR_204165 hypothetical protein	KOG4711 Predicted membrane protein	gi|743919635|ref|XP_011003844.1| PREDICTED: aluminum-activated malate transporter 7-like isoform X1 [Populus euphratica]	gi|731348319|ref|XM_010687135.1| PREDICTED: Beta vulgaris subsp. vulgaris aluminum-activated malate transporter 2-like (LOC104899852), mRNA
Sp_001560_ccse	sp|Q94EJ2|HDA8_ARATH Histone deacetylase 8 OS=Arabidopsis thaliana GN=HDA8 PE=2 SV=1	tr|A0A059AB92|A0A059AB92_EUCGR Uncharacterized protein OS=Eucalyptus grandis GN=EUGRSUZ_J00560 PE=4 SV=1	osa:4338920 Os05g0440100	KOG1343 Histone deacetylase complex, catalytic component HDA1	gi|731348312|ref|XP_010685433.1| PREDICTED: histone deacetylase 8 [Beta vulgaris subsp. vulgaris]	gi|731348311|ref|XM_010687131.1| PREDICTED: Beta vulgaris subsp. vulgaris histone deacetylase 8 (LOC104899849), mRNA
Sp_001570_rfup		tr|B9T6E6|B9T6E6_RICCO Putative uncharacterized protein OS=Ricinus communis GN=RCOM_0333370 PE=4 SV=1	rcu:RCOM_0333370 hypothetical protein		gi|731347869|ref|XP_010685202.1| PREDICTED: uncharacterized protein LOC104899670 [Beta vulgaris subsp. vulgaris] // gi|731347871|ref|XP_010685203.1| PREDICTED: uncharacterized protein LOC104899670 [Beta vulgaris subsp. vulgaris]	gi|731347870|ref|XM_010686901.1| PREDICTED: Beta vulgaris subsp. vulgaris uncharacterized LOC104899670 (LOC104899670), transcript variant X2, mRNA
Sp_001580_rywu	sp|P86888|PMLN_PRUPE Peamaclein OS=Prunus persica PE=1 SV=1	tr|B9MVY8|B9MVY8_POPTR Uncharacterized protein OS=Populus trichocarpa GN=POPTR_0014s02030g PE=4 SV=1	pop:POPTR_592034 hypothetical protein		gi|731347874|ref|XP_010685204.1| PREDICTED: peamaclein-like [Beta vulgaris subsp. vulgaris]	gi|731347873|ref|XM_010686902.1| PREDICTED: Beta vulgaris subsp. vulgaris peamaclein-like (LOC104899671), mRNA
Sp_001590_kukm	sp|Q8LFM2|GASAA_ARATH Gibberellin-regulated protein 10 OS=Arabidopsis thaliana GN=GASA10 PE=2 SV=1	tr|A0A022Q4Q6|A0A022Q4Q6_ERYGU Uncharacterized protein OS=Erythranthe guttata GN=MIMGU_mgv1a022909mg PE=4 SV=1	rcu:RCOM_1155080 hypothetical protein		gi|731347878|ref|XP_010685206.1| PREDICTED: peamaclein-like [Beta vulgaris subsp. vulgaris]
Sp_001600_gcwk	sp|Q9SHI7|UBC34_ARATH Ubiquitin-conjugating enzyme E2 34 OS=Arabidopsis thaliana GN=UBC34 PE=2 SV=1	tr|A0A0D3DWU9|A0A0D3DWU9_BRAOL Uncharacterized protein OS=Brassica oleracea var. oleracea PE=4 SV=1	ath:AT1G17280 UBC34; UBC34 (ubiquitin-conjugating enzyme 34); ubiquitin-protein ligase; K04554 ubiquitin-conjugating enzyme E2 J2 [EC:6.3.2.19]	KOG0894 Ubiquitin-protein ligase	gi|731347880|ref|XP_010685207.1| PREDICTED: ubiquitin-conjugating enzyme E2 34-like [Beta vulgaris subsp. vulgaris]	gi|731347879|ref|XM_010686905.1| PREDICTED: Beta vulgaris subsp. vulgaris ubiquitin-conjugating enzyme E2 34-like (LOC104899675), mRNA
Sp_001610_qcwy	sp|Q9C552|PUM23_ARATH Pumilio homolog 23 OS=Arabidopsis thaliana GN=APUM23 PE=2 SV=1	tr|A0A067KWN7|A0A067KWN7_JATCU Uncharacterized protein OS=Jatropha curcas GN=JCGZ_24625 PE=4 SV=1	vvi:100248091 hypothetical protein LOC100248091	KOG2188 Predicted RNA-binding protein, contains Pumilio domains	gi|731347882|ref|XP_010685208.1| PREDICTED: pumilio homolog 23 [Beta vulgaris subsp. vulgaris] // gi|731347884|ref|XP_010685209.1| PREDICTED: pumilio homolog 23 [Beta vulgaris subsp. vulgaris]	gi|731347883|ref|XM_010686907.1| PREDICTED: Beta vulgaris subsp. vulgaris pumilio homolog 23 (LOC104899676), transcript variant X2, mRNA
Sp_001620_ujaa	sp|P83218|PME_DAUCA Pectinesterase OS=Daucus carota PE=1 SV=1	tr|I3SR52|I3SR52_LOTJA Pectinesterase OS=Lotus japonicus PE=2 SV=1	vvi:100262892 hypothetical protein LOC100262892		gi|729349813|ref|XP_010543030.1| PREDICTED: pectinesterase 2-like [Tarenaya hassleriana]	gi|731347885|ref|XM_010686908.1| PREDICTED: Beta vulgaris subsp. vulgaris pectinesterase-like (LOC104899677), mRNA
Sp_001630_afnj	sp|Q43111|PME3_PHAVU Pectinesterase 3 OS=Phaseolus vulgaris GN=MPE3 PE=2 SV=1	tr|F6HXK9|F6HXK9_VITVI Pectinesterase OS=Vitis vinifera GN=VIT_09s0002g00330 PE=3 SV=1	vvi:100232847 pectinesterase		gi|225441979|ref|XP_002265217.1| PREDICTED: pectinesterase 3 [Vitis vinifera]	gi|747053087|ref|XM_011074388.1| PREDICTED: Sesamum indicum pectinesterase 3-like (LOC105157883), mRNA
Sp_001640_nhkw	sp|Q9LDV4|ALAT2_ARATH Alanine aminotransferase 2, mitochondrial OS=Arabidopsis thaliana GN=ALAAT2 PE=2 SV=1	tr|A0A067ERD5|A0A067ERD5_CITSI Uncharacterized protein OS=Citrus sinensis GN=CISIN_1g009517mg PE=4 SV=1	vvi:100241156 hypothetical protein LOC100241156; K00814 alanine transaminase [EC:2.6.1.2]	KOG0258 Alanine aminotransferase	gi|731347888|ref|XP_010685211.1| PREDICTED: alanine aminotransferase 2 [Beta vulgaris subsp. vulgaris]	gi|731347887|ref|XM_010686909.1| PREDICTED: Beta vulgaris subsp. vulgaris alanine aminotransferase 2 (LOC104899678), mRNA
Sp_001650_rsri	sp|Q9M2D8|Y3126_ARATH Uncharacterized protein At3g61260 OS=Arabidopsis thaliana GN=At3g61260 PE=1 SV=1	tr|B9T3Y0|B9T3Y0_RICCO DNA binding protein, putative OS=Ricinus communis GN=RCOM_0417930 PE=4 SV=1	vvi:100260045 hypothetical protein LOC100260045		gi|731347890|ref|XP_010685212.1| PREDICTED: uncharacterized protein LOC104899679 [Beta vulgaris subsp. vulgaris]	gi|731347889|ref|XM_010686910.1| PREDICTED: Beta vulgaris subsp. vulgaris uncharacterized LOC104899679 (LOC104899679), mRNA
Sp_001660_pxmh	sp|O49287|PP127_ARATH Putative pentatricopeptide repeat-containing protein At1g77010, mitochondrial OS=Arabidopsis thaliana GN=PCMP-E5 PE=3 SV=1	tr|A0A067L3P3|A0A067L3P3_JATCU Uncharacterized protein OS=Jatropha curcas GN=JCGZ_25272 PE=4 SV=1	vvi:100264292 hypothetical protein LOC100264292	KOG4197 FOG: PPR repeat	gi|731347892|ref|XP_010685213.1| PREDICTED: putative pentatricopeptide repeat-containing protein At1g77010, mitochondrial [Beta vulgaris subsp. vulgaris] // gi|731347894|ref|XP_010685214.1| PREDICTED: putative pentatricopeptide repeat-containing protein At1g77010, mitochondrial [Beta vulgaris subsp. vulgaris]	gi|731347893|ref|XM_010686912.1| PREDICTED: Beta vulgaris subsp. vulgaris putative pentatricopeptide repeat-containing protein At1g77010, mitochondrial (LOC104899680), transcript variant X2, mRNA
Sp_001670_kniy	sp|O04479|LBD6_ARATH LOB domain-containing protein 6 OS=Arabidopsis thaliana GN=LBD6 PE=1 SV=1	tr|D7SSJ3|D7SSJ3_VITVI Putative uncharacterized protein OS=Vitis vinifera GN=VIT_00s0340g00090 PE=4 SV=1	vvi:100262280 hypothetical protein LOC100262280		gi|731326091|ref|XP_010673843.1| PREDICTED: LOB domain-containing protein 6 [Beta vulgaris subsp. vulgaris]	gi|152926163|gb|EF661026.1| Carica papaya clone BAC PH53E18, complete sequence
Sp_001680_qaoa	sp|Q9LYB9|MBD4_ARATH Methyl-CpG-binding domain-containing protein 4 OS=Arabidopsis thaliana GN=MBD4 PE=2 SV=1	tr|A0A059AZ84|A0A059AZ84_EUCGR Uncharacterized protein OS=Eucalyptus grandis GN=EUGRSUZ_H01546 PE=4 SV=1	vvi:100245968 hypothetical protein LOC100245968	KOG4161 Methyl-CpG binding transcription regulators	gi|731328641|ref|XP_010675162.1| PREDICTED: methyl-CpG-binding domain-containing protein 4-like [Beta vulgaris subsp. vulgaris]	gi|731328640|ref|XM_010676860.1| PREDICTED: Beta vulgaris subsp. vulgaris methyl-CpG-binding domain-containing protein 4-like (LOC104891199), mRNA
Sp_001690_sqdy	sp|P0CB26|Y1089_ARATH Uncharacterized protein At1g10890 OS=Arabidopsis thaliana GN=At1g10890 PE=4 SV=1	tr|M0RJM7|M0RJM7_MUSAM Uncharacterized protein OS=Musa acuminata subsp. malaccensis PE=4 SV=1	vvi:100267001 similar to F-box family protein; K13173 arginine and glutamate-rich protein 1	TWOG0673 Unnamed protein	gi|731341219|ref|XP_010681793.1| PREDICTED: uncharacterized protein At1g10890 isoform X1 [Beta vulgaris subsp. vulgaris]	gi|731341218|ref|XM_010683491.1| PREDICTED: Beta vulgaris subsp. vulgaris uncharacterized protein At1g10890 (LOC104896718), transcript variant X1, mRNA
Sp_001700_ocqy		tr|A0A068U2K3|A0A068U2K3_COFCA Coffea canephora DH200=94 genomic scaffold, scaffold_8 OS=Coffea canephora GN=GSCOC_T00040264001 PE=4 SV=1	pop:POPTR_800529 hypothetical protein		gi|731315854|ref|XP_010693218.1| PREDICTED: uncharacterized protein LOC104906193 [Beta vulgaris subsp. vulgaris]	gi|731315853|ref|XM_010694916.1| PREDICTED: Beta vulgaris subsp. vulgaris uncharacterized LOC104906193 (LOC104906193), mRNA
Sp_001710_negk		tr|M1BQ86|M1BQ86_SOLTU Uncharacterized protein OS=Solanum tuberosum GN=PGSC0003DMG403019589 PE=4 SV=1	vvi:100247427 hypothetical protein LOC100247427		gi|731315852|ref|XP_010693206.1| PREDICTED: uncharacterized protein LOC104906184 [Beta vulgaris subsp. vulgaris]	gi|731315851|ref|XM_010694904.1| PREDICTED: Beta vulgaris subsp. vulgaris uncharacterized LOC104906184 (LOC104906184), mRNA
Sp_001720_sfow	sp|F4IQJ2|ELP5_ARATH Elongator complex protein 5 OS=Arabidopsis thaliana GN=ELP5 PE=1 SV=1	tr|A0A061EGT1|A0A061EGT1_THECC Uncharacterized protein isoform 2 OS=Theobroma cacao GN=TCM_019438 PE=4 SV=1	vvi:100258368 hypothetical protein LOC100258368		gi|731315850|ref|XP_010693201.1| PREDICTED: elongator complex protein 5 [Beta vulgaris subsp. vulgaris]	gi|731315849|ref|XM_010694899.1| PREDICTED: Beta vulgaris subsp. vulgaris elongator complex protein 5 (LOC104906178), mRNA
Sp_001730_mhfx	sp|Q9FZH5|MPI2_ARATH Mannose-6-phosphate isomerase 2 OS=Arabidopsis thaliana GN=PMI2 PE=1 SV=1	tr|A0A067KMB9|A0A067KMB9_JATCU Mannose-6-phosphate isomerase OS=Jatropha curcas GN=JCGZ_12990 PE=3 SV=1	vvi:100263511 hypothetical protein LOC100263511; K01809 mannose-6-phosphate isomerase [EC:5.3.1.8]	KOG2757 Mannose-6-phosphate isomerase	gi|731315848|ref|XP_010693191.1| PREDICTED: mannose-6-phosphate isomerase 1 [Beta vulgaris subsp. vulgaris]	gi|758818784|dbj|LC028927.1| Spinacia oleracea PMI gene for phosphomannose isomerase, partial cds
Sp_001740_czke	sp|Q9ZNS1|RS7_AVIMR 40S ribosomal protein S7 OS=Avicennia marina GN=RPS7 PE=2 SV=1	tr|A9NQ60|A9NQ60_PICSI Putative uncharacterized protein OS=Picea sitchensis PE=2 SV=1	vvi:100241243 hypothetical protein LOC100241243; K02993 small subunit ribosomal protein S7e	KOG3320 40S ribosomal protein S7	gi|731315846|ref|XP_010693181.1| PREDICTED: 40S ribosomal protein S7 [Beta vulgaris subsp. vulgaris]	gi|731315845|ref|XM_010694879.1| PREDICTED: Beta vulgaris subsp. vulgaris 40S ribosomal protein S7 (LOC104906160), mRNA
Sp_001750_ssya		tr|V4UWA3|V4UWA3_9ROSI Uncharacterized protein OS=Citrus clementina GN=CICLE_v10012146mg PE=4 SV=1	vvi:100242848 hypothetical protein LOC100242848	KOG2564 Predicted acetyltransferases and hydrolases with the alpha/beta hydrolase fold	gi|731315842|ref|XP_010693163.1| PREDICTED: uncharacterized protein LOC104906145 [Beta vulgaris subsp. vulgaris]	gi|731315841|ref|XM_010694861.1| PREDICTED: Beta vulgaris subsp. vulgaris uncharacterized LOC104906145 (LOC104906145), mRNA
Sp_001760_yoyk		tr|A0A061EHV1|A0A061EHV1_THECC Transmembrane isoform 1 OS=Theobroma cacao GN=TCM_019446 PE=4 SV=1	vvi:100241286 hypothetical protein LOC100241286		gi|731315838|ref|XP_010693151.1| PREDICTED: zinc transporter 5 isoform X1 [Beta vulgaris subsp. vulgaris]	gi|731315837|ref|XM_010694849.1| PREDICTED: Beta vulgaris subsp. vulgaris zinc transporter 5 (LOC104906132), transcript variant X1, mRNA
Sp_001770_ngjk		tr|B9H2Z9|B9H2Z9_POPTR Uncharacterized protein OS=Populus trichocarpa GN=POPTR_0004s09860g PE=4 SV=2	pop:POPTR_714027 hypothetical protein		gi|743875937|ref|XP_011035064.1| PREDICTED: uncharacterized protein LOC105132995 isoform X1 [Populus euphratica]	gi|731315835|ref|XM_010694841.1| PREDICTED: Beta vulgaris subsp. vulgaris uncharacterized LOC104906122 (LOC104906122), mRNA
Sp_001780_cnuj						gi|731340239|ref|XR_790422.1| PREDICTED: Beta vulgaris subsp. vulgaris uncharacterized LOC104896270 (LOC104896270), ncRNA
Sp_001790_szet	sp|Q689D6|RPD1_ARATH Protein ROOT PRIMORDIUM DEFECTIVE 1 OS=Arabidopsis thaliana GN=RPD1 PE=1 SV=1	tr|W9QY22|W9QY22_9ROSA Uncharacterized protein OS=Morus notabilis GN=L484_006861 PE=4 SV=1	rcu:RCOM_0041300 hypothetical protein		gi|731364183|ref|XP_010693835.1| PREDICTED: protein ROOT PRIMORDIUM DEFECTIVE 1 [Beta vulgaris subsp. vulgaris]	gi|731364182|ref|XM_010695533.1| PREDICTED: Beta vulgaris subsp. vulgaris protein ROOT PRIMORDIUM DEFECTIVE 1 (LOC104906736), mRNA
Sp_001800_annm	sp|Q84W89|RH37_ARATH DEAD-box ATP-dependent RNA helicase 37 OS=Arabidopsis thaliana GN=RH37 PE=2 SV=2	tr|V4S6V3|V4S6V3_9ROSI Uncharacterized protein OS=Citrus clementina GN=CICLE_v10011322mg PE=4 SV=1	vvi:100250337 hypothetical protein LOC100250337; K11594 ATP-dependent RNA helicase [EC:3.6.4.13]	KOG0335 ATP-dependent RNA helicase	gi|731364181|ref|XP_010693834.1| PREDICTED: DEAD-box ATP-dependent RNA helicase 37-like [Beta vulgaris subsp. vulgaris]	gi|731364180|ref|XM_010695532.1| PREDICTED: Beta vulgaris subsp. vulgaris DEAD-box ATP-dependent RNA helicase 37-like (LOC104906735), mRNA
Sp_001810_nnnn	sp|Q9LPU9|VITH1_ARATH Vacuolar iron transporter homolog 1 OS=Arabidopsis thaliana GN=At1g21140 PE=2 SV=1	tr|D7LMB0|D7LMB0_ARALL Putative uncharacterized protein (Fragment) OS=Arabidopsis lyrata subsp. lyrata GN=ARALYDRAFT_484806 PE=4 SV=1	rcu:RCOM_0443340 Nodulin, putative	KOG4473 Uncharacterized membrane protein	gi|731340757|ref|XP_010681570.1| PREDICTED: uncharacterized protein LOC104896515 [Beta vulgaris subsp. vulgaris]	gi|590600480|ref|XM_007019405.1| Theobroma cacao Vacuolar iron transporter family protein (TCM_035533) mRNA, complete cds
Sp_001820_oqok	sp|Q9FIT9|HS217_ARATH 21.7 kDa class VI heat shock protein OS=Arabidopsis thaliana GN=HSP21.7 PE=2 SV=1	tr|E0CT45|E0CT45_VITVI Putative uncharacterized protein OS=Vitis vinifera GN=VIT_19s0014g05050 PE=3 SV=1	vvi:100243502 hypothetical protein LOC100243502		gi|731364974|ref|XP_010694270.1| PREDICTED: 21.7 kDa class VI heat shock protein [Beta vulgaris subsp. vulgaris]	gi|731364973|ref|XM_010695968.1| PREDICTED: Beta vulgaris subsp. vulgaris 21.7 kDa class VI heat shock protein (LOC104907093), mRNA
Sp_001830_agjs	sp|Q94B77|FH5_ARATH Formin-like protein 5 OS=Arabidopsis thaliana GN=FH5 PE=2 SV=2	tr|M5WNP5|M5WNP5_PRUPE Formin-like protein OS=Prunus persica GN=PRUPE_ppa000983mg PE=3 SV=1	pop:POPTR_242488 hypothetical protein	KOG1922 Rho GTPase effector BNI1 and related formins	gi|731364976|ref|XP_010694271.1| PREDICTED: formin-like protein 5 [Beta vulgaris subsp. vulgaris]	gi|731364975|ref|XM_010695969.1| PREDICTED: Beta vulgaris subsp. vulgaris formin-like protein 5 (LOC104907094), mRNA
Sp_001840_dsyk	sp|O81826|H2A3_ARATH Probable histone H2A.3 OS=Arabidopsis thaliana GN=At4g27230 PE=1 SV=1	tr|Q0WRA6|Q0WRA6_ARATH Histone H2A OS=Arabidopsis thaliana GN=At4g27230 PE=2 SV=1	ath:AT4G27230 HTA2; HTA2 (histone H2A); DNA binding; K11251 histone H2A	KOG1756 Histone 2A	gi|15237024|ref|NP_194453.1| histone H2A 2 [Arabidopsis thaliana] // gi|334186954|ref|NP_001190852.1| histone H2A 2 [Arabidopsis thaliana] // gi|75279005|sp|O81826.1|H2A3_ARATH RecName: Full=Probable histone H2A.3; AltName: Full=HTA2 [Arabidopsis thaliana] // gi|3269284|emb|CAA19717.1| histone H2A-like protein [Arabidopsis thaliana] // gi|7269576|emb|CAB79578.1| histone H2A-like protein [Arabidop…	gi|731364977|ref|XM_010695970.1| PREDICTED: Beta vulgaris subsp. vulgaris histone H2A.6 (LOC104907096), mRNA
Sp_001850_foqm	sp|F4J5S1|CLU_ARATH Clustered mitochondria protein OS=Arabidopsis thaliana GN=FMT PE=2 SV=1	tr|F6I6D0|F6I6D0_VITVI Putative uncharacterized protein OS=Vitis vinifera GN=VIT_15s0046g00740 PE=4 SV=1	vvi:100263581 hypothetical protein LOC100263581	KOG1839 Uncharacterized protein CLU1/cluA/TIF31 involved in mitochondrial morphology/distribution, also found associated with eIF-3	gi|731311295|ref|XP_010666903.1| PREDICTED: clustered mitochondria protein homolog isoform X1 [Beta vulgaris subsp. vulgaris]	gi|731311296|ref|XM_010668655.1| PREDICTED: Beta vulgaris subsp. vulgaris clustered mitochondria protein homolog (LOC104883992), transcript variant X2, mRNA
Sp_001860_ywti	sp|Q9M363|B561I_ARATH Cytochrome b561 and DOMON domain-containing protein At3g61750 OS=Arabidopsis thaliana GN=At3g61750 PE=3 SV=1	tr|B9SBI1|B9SBI1_RICCO Dopamine beta-monooxygenase, putative OS=Ricinus communis GN=RCOM_0718420 PE=4 SV=1	rcu:RCOM_0718420 dopamine beta-monooxygenase, putative	KOG4293 Predicted membrane protein, contains DoH and Cytochrome b-561/ferric reductase transmembrane domains	gi|731311301|ref|XP_010667098.1| PREDICTED: cytochrome b561 and DOMON domain-containing protein At3g61750 isoform X2 [Beta vulgaris subsp. vulgaris]	gi|731311300|ref|XM_010668796.1| PREDICTED: Beta vulgaris subsp. vulgaris cytochrome b561 and DOMON domain-containing protein At3g61750 (LOC104884110), transcript variant X2, mRNA
Sp_001870_qjoi	sp|Q93ZR6|WSD1_ARATH O-acyltransferase WSD1 OS=Arabidopsis thaliana GN=WSD1 PE=2 SV=1	tr|M5X318|M5X318_PRUPE Uncharacterized protein OS=Prunus persica GN=PRUPE_ppa018127mg PE=4 SV=1	rcu:RCOM_0718400 hypothetical protein		gi|731311293|ref|XP_010666825.1| PREDICTED: O-acyltransferase WSD1-like [Beta vulgaris subsp. vulgaris]	gi|731311292|ref|XM_010668523.1| PREDICTED: Beta vulgaris subsp. vulgaris O-acyltransferase WSD1-like (LOC104883920), mRNA
Sp_001880_tswp	sp|Q5BPL5|EI24_ARATH Protein EI24 homolog OS=Arabidopsis thaliana GN=At4g06676 PE=2 SV=1	tr|B9N0B7|B9N0B7_POPTR Uncharacterized protein OS=Populus trichocarpa GN=POPTR_0004s23100g PE=4 SV=1	pop:POPTR_596720 hypothetical protein; K10134 etoposide-induced 2.4 mRNA	KOG3966 p53-mediated apoptosis protein EI24/PIG8	gi|731341197|ref|XP_010681782.1| PREDICTED: protein EI24 homolog isoform X1 [Beta vulgaris subsp. vulgaris]	gi|731341196|ref|XM_010683480.1| PREDICTED: Beta vulgaris subsp. vulgaris protein EI24 homolog (LOC104896712), transcript variant X1, mRNA
Sp_001890_ysfx
Sp_001900_cfgc	sp|Q5RBT0|PDCD5_PONAB Programmed cell death protein 5 OS=Pongo abelii GN=PDCD5 PE=2 SV=3	tr|A9PGX0|A9PGX0_POPTR Double-stranded DNA-binding family protein OS=Populus trichocarpa GN=POPTR_0001s34500g PE=2 SV=1	pop:POPTR_746752 hypothetical protein; K06875 programmed cell death protein 5	KOG3431 Apoptosis-related protein/predicted DNA-binding protein	gi|566152742|ref|XP_006369891.1| double-stranded DNA-binding family protein [Populus trichocarpa] // gi|118487595|gb|ABK95623.1| unknown [Populus trichocarpa] // gi|550348860|gb|ERP66460.1| double-stranded DNA-binding family protein [Populus trichocarpa]	gi|731372956|ref|XM_010668198.1| PREDICTED: Beta vulgaris subsp. vulgaris DNA-binding protein DDB_G0278111 (LOC104883649), mRNA
Sp_001910_waie	sp|Q6R3K6|YSL6_ARATH Probable metal-nicotianamine transporter YSL6 OS=Arabidopsis thaliana GN=YSL6 PE=2 SV=2	tr|W9SAS9|W9SAS9_9ROSA Putative metal-nicotianamine transporter YSL6 OS=Morus notabilis GN=L484_010799 PE=4 SV=1	ath:AT3G27020 YSL6; YSL6 (YELLOW STRIPE LIKE 6); oligopeptide transporter	TWOG0118 Predicted Fe(III)-siderophore transporter	gi|731337817|ref|XP_010679992.1| PREDICTED: probable metal-nicotianamine transporter YSL6 [Beta vulgaris subsp. vulgaris]	gi|731337816|ref|XM_010681690.1| PREDICTED: Beta vulgaris subsp. vulgaris probable metal-nicotianamine transporter YSL6 (LOC104895238), mRNA
Sp_001920_jatn		tr|W9SAN3|W9SAN3_9ROSA Uncharacterized protein OS=Morus notabilis GN=L484_010798 PE=4 SV=1	rcu:RCOM_1447160 hypothetical protein		gi|731337823|ref|XP_010679995.1| PREDICTED: uncharacterized protein LOC104895240 [Beta vulgaris subsp. vulgaris]	gi|731337822|ref|XM_010681693.1| PREDICTED: Beta vulgaris subsp. vulgaris uncharacterized LOC104895240 (LOC104895240), mRNA
Sp_001930_qmgc	sp|Q8LEF6|AB11I_ARATH ABC transporter I family member 11, chloroplastic OS=Arabidopsis thaliana GN=ABCI11 PE=2 SV=1	tr|A0A061ED38|A0A061ED38_THECC Non-intrinsic ABC protein 14 OS=Theobroma cacao GN=TCM_017253 PE=4 SV=1	ath:AT5G14100 ATNAP14; transporter	KOG0055 Multidrug/pheromone exporter, ABC superfamily	gi|731337821|ref|XP_010679994.1| PREDICTED: ABC transporter I family member 11, chloroplastic isoform X2 [Beta vulgaris subsp. vulgaris]	gi|731337820|ref|XM_010681692.1| PREDICTED: Beta vulgaris subsp. vulgaris ABC transporter I family member 11, chloroplastic (LOC104895239), transcript variant X2, mRNA
Sp_001940_uhut	sp|Q58E77|WD82B_XENLA WD repeat-containing protein 82-B OS=Xenopus laevis GN=wdr82-b PE=2 SV=1	tr|W9SD00|W9SD00_9ROSA WD repeat-containing protein 82-B OS=Morus notabilis GN=L484_026689 PE=4 SV=1	vvi:100255744 hypothetical protein LOC100255744	KOG1446 Histone H3 (Lys4) methyltransferase complex and RNA cleavage factor II complex, subunit SWD2	gi|731337726|ref|XP_010679944.1| PREDICTED: WD repeat-containing protein 82-B [Beta vulgaris subsp. vulgaris]	gi|731337725|ref|XM_010681642.1| PREDICTED: Beta vulgaris subsp. vulgaris WD repeat-containing protein 82-B (LOC104895202), transcript variant X1, mRNA
Sp_001950_idwu	sp|Q8LL11|WUS_PETHY Protein WUSCHEL OS=Petunia hybrida GN=WUS PE=2 SV=1	tr|K7ZQ91|K7ZQ91_SILLA Uncharacterized protein OS=Silene latifolia GN=SlWUS1 PE=2 SV=1	vvi:100267850 hypothetical protein LOC100267850		gi|731337993|ref|XP_010680087.1| PREDICTED: protein WUSCHEL [Beta vulgaris subsp. vulgaris]	gi|731337992|ref|XM_010681785.1| PREDICTED: Beta vulgaris subsp. vulgaris protein WUSCHEL (LOC104895317), mRNA
Sp_001960_ykdc		tr|M5X480|M5X480_PRUPE Uncharacterized protein OS=Prunus persica GN=PRUPE_ppa013099mg PE=4 SV=1	pop:POPTR_828437 hypothetical protein		gi|731347896|ref|XP_010685215.1| PREDICTED: uncharacterized protein LOC104899682 isoform X1 [Beta vulgaris subsp. vulgaris]	gi|731347895|ref|XM_010686913.1| PREDICTED: Beta vulgaris subsp. vulgaris uncharacterized LOC104899682 (LOC104899682), transcript variant X1, mRNA
Sp_001970_kcep	sp|Q9LUM0|FAB1B_ARATH 1-phosphatidylinositol-3-phosphate 5-kinase FAB1B OS=Arabidopsis thaliana GN=FAB1B PE=2 SV=1	tr|A0A061GDA3|A0A061GDA3_THECC Phosphatidylinositol-4-phosphate 5-kinase family protein, putative isoform 1 OS=Theobroma cacao GN=TCM_029244 PE=4 SV=1	vvi:100254952 hypothetical protein LOC100254952; K00921 1-phosphatidylinositol-3-phosphate 5-kinase [EC:2.7.1.150]	KOG0230 Phosphatidylinositol-4-phosphate 5-kinase and related FYVE finger-containing proteins	gi|731347900|ref|XP_010685217.1| PREDICTED: 1-phosphatidylinositol-3-phosphate 5-kinase FAB1B [Beta vulgaris subsp. vulgaris] // gi|731347902|ref|XP_010685219.1| PREDICTED: 1-phosphatidylinositol-3-phosphate 5-kinase FAB1B [Beta vulgaris subsp. vulgaris] // gi|731347904|ref|XP_010685220.1| PREDICTED: 1-phosphatidylinositol-3-phosphate 5-kinase FAB1B [Beta vulgaris subsp. vulgaris]	gi|731347903|ref|XM_010686918.1| PREDICTED: Beta vulgaris subsp. vulgaris 1-phosphatidylinositol-3-phosphate 5-kinase FAB1B (LOC104899683), transcript variant X3, mRNA
Sp_001980_dihd		tr|F4NCH8|F4NCH8_BETVU Uncharacterized protein OS=Beta vulgaris subsp. vulgaris PE=4 SV=1			gi|731361679|ref|XP_010692491.1| PREDICTED: uncharacterized protein LOC104905603 [Beta vulgaris subsp. vulgaris]
Sp_001990_fnwo	sp|Q94AU2|SEC22_ARATH 25.3 kDa vesicle transport protein OS=Arabidopsis thaliana GN=SEC22 PE=2 SV=1	tr|A5AZI9|A5AZI9_VITVI Putative uncharacterized protein OS=Vitis vinifera GN=VITISV_027247 PE=4 SV=1	vvi:100258366 hypothetical protein LOC100258366; K08517 vesicle transport protein SEC22	KOG0862 Synaptobrevin/VAMP-like protein SEC22	gi|731353937|ref|XP_010688318.1| PREDICTED: 25.3 kDa vesicle transport protein [Beta vulgaris subsp. vulgaris]	gi|731353936|ref|XM_010690016.1| PREDICTED: Beta vulgaris subsp. vulgaris 25.3 kDa vesicle transport protein (LOC104902293), mRNA
Sp_002000_rqhj	sp|Q00IB6|CPL4_ARATH RNA polymerase II C-terminal domain phosphatase-like 4 OS=Arabidopsis thaliana GN=CPL4 PE=1 SV=1	tr|I1JGN5|I1JGN5_SOYBN Uncharacterized protein OS=Glycine max PE=4 SV=1	vvi:100253047 hypothetical protein LOC100253047	KOG0323 TFIIF-interacting CTD phosphatases, including NLI-interacting factor	gi|731363255|ref|XP_010693335.1| PREDICTED: RNA polymerase II C-terminal domain phosphatase-like 4 [Beta vulgaris subsp. vulgaris]	gi|731363254|ref|XM_010695033.1| PREDICTED: Beta vulgaris subsp. vulgaris RNA polymerase II C-terminal domain phosphatase-like 4 (LOC104906296), mRNA
Sp_002010_rfxe		tr|A0A067D9I1|A0A067D9I1_CITSI Uncharacterized protein OS=Citrus sinensis GN=CISIN_1g020582mg PE=4 SV=1	pop:POPTR_819015 hypothetical protein		gi|731324475|ref|XP_010672989.1| PREDICTED: uncharacterized protein LOC104889462 isoform X2 [Beta vulgaris subsp. vulgaris]	gi|731324474|ref|XM_010674687.1| PREDICTED: Beta vulgaris subsp. vulgaris uncharacterized LOC104889462 (LOC104889462), transcript variant X2, mRNA
Sp_002020_caya	sp|P53780|METC_ARATH Cystathionine beta-lyase, chloroplastic OS=Arabidopsis thaliana GN=At3g57050 PE=1 SV=1	tr|U5FQ77|U5FQ77_POPTR Chloroplast cystathionine beta lyase family protein OS=Populus trichocarpa GN=POPTR_0016s03770g PE=3 SV=1	vvi:100260731 hypothetical protein LOC100260731; K01760 cystathionine beta-lyase [EC:4.4.1.8]	KOG0053 Cystathionine beta-lyases/cystathionine gamma-synthases	gi|731324482|ref|XP_010672992.1| PREDICTED: cystathionine beta-lyase, chloroplastic isoform X1 [Beta vulgaris subsp. vulgaris]	gi|731324481|ref|XM_010674690.1| PREDICTED: Beta vulgaris subsp. vulgaris cystathionine beta-lyase, chloroplastic (LOC104889466), transcript variant X1, mRNA
Sp_002030_hypo	sp|P22200|KPYC_SOLTU Pyruvate kinase, cytosolic isozyme OS=Solanum tuberosum PE=2 SV=1	tr|A0A061EW39|A0A061EW39_THECC Pyruvate kinase OS=Theobroma cacao GN=TCM_024362 PE=3 SV=1	vvi:100245128 hypothetical protein LOC100245128	KOG2323 Pyruvate kinase	gi|731324490|ref|XP_010672997.1| PREDICTED: pyruvate kinase, cytosolic isozyme-like [Beta vulgaris subsp. vulgaris]	gi|731324489|ref|XM_010674695.1| PREDICTED: Beta vulgaris subsp. vulgaris pyruvate kinase, cytosolic isozyme-like (LOC104889468), mRNA
Sp_002040_oxuo	sp|Q9FMK9|PPA29_ARATH Probable inactive purple acid phosphatase 29 OS=Arabidopsis thaliana GN=PAP29 PE=2 SV=1	tr|B9I975|B9I975_POPTR Uncharacterized protein OS=Populus trichocarpa GN=POPTR_0014s10470g PE=4 SV=2	pop:POPTR_245256 hypothetical protein	KOG1432 Predicted DNA repair exonuclease SIA1	gi|731352863|ref|XP_010687762.1| PREDICTED: probable inactive purple acid phosphatase 29 [Beta vulgaris subsp. vulgaris]	gi|731352862|ref|XM_010689460.1| PREDICTED: Beta vulgaris subsp. vulgaris probable inactive purple acid phosphatase 29 (LOC104901834), mRNA
Sp_002050_mooc		tr|B9RNZ8|B9RNZ8_RICCO Putative uncharacterized protein OS=Ricinus communis GN=RCOM_0922720 PE=4 SV=1	rcu:RCOM_0922720 hypothetical protein		gi|720031112|ref|XP_010265711.1| PREDICTED: uncharacterized protein LOC104603387 [Nelumbo nucifera]
Sp_002060_mady	sp|Q05609|CTR1_ARATH Serine/threonine-protein kinase CTR1 OS=Arabidopsis thaliana GN=CTR1 PE=1 SV=1	tr|M5W565|M5W565_PRUPE Uncharacterized protein OS=Prunus persica GN=PRUPE_ppa000206mg PE=4 SV=1	pop:POPTR_762858 hypothetical protein	KOG0192 Tyrosine kinase specific for activated (GTP-bound) p21cdc42Hs	gi|731352865|ref|XP_010687763.1| PREDICTED: uncharacterized protein LOC104901835 [Beta vulgaris subsp. vulgaris]	gi|731352864|ref|XM_010689461.1| PREDICTED: Beta vulgaris subsp. vulgaris uncharacterized LOC104901835 (LOC104901835), mRNA
Sp_002070_ungj	sp|O65220|CPY28_ARATH Peptidyl-prolyl cis-trans isomerase CYP28, chloroplastic OS=Arabidopsis thaliana GN=CYP28 PE=1 SV=1	tr|A0A067KQX0|A0A067KQX0_JATCU Uncharacterized protein OS=Jatropha curcas GN=JCGZ_03969 PE=3 SV=1	vvi:100247841 hypothetical protein LOC100247841	KOG0865 Cyclophilin type peptidyl-prolyl cis-trans isomerase	gi|731352867|ref|XP_010687764.1| PREDICTED: peptidyl-prolyl cis-trans isomerase CYP28, chloroplastic [Beta vulgaris subsp. vulgaris]	gi|731352866|ref|XM_010689462.1| PREDICTED: Beta vulgaris subsp. vulgaris peptidyl-prolyl cis-trans isomerase CYP28, chloroplastic (LOC104901836), mRNA
Sp_002080_cacw
Sp_002090_ikgh
Sp_002100_pgoz	sp|A9L976|PSBA_LEMMI Photosystem II protein D1 OS=Lemna minor GN=psbA PE=3 SV=1	tr|M1DUW7|M1DUW7_SOLTU Uncharacterized protein OS=Solanum tuberosum GN=PGSC0003DMG400044366 PE=4 SV=1	ath:ArthCp002 psbA; photosystem II protein D1; K02703 photosystem II P680 reaction center D1 protein		gi|316307641|gb|ADU56525.1| PsbA, partial [uncultured freshwater phytoplankton]	gi|7636084|emb|AJ400848.1| Spinacia oleracea complete chloroplast genome
Sp_002110_wyza	sp|O64644|SAP18_ARATH Histone deacetylase complex subunit SAP18 OS=Arabidopsis thaliana GN=At2g45640 PE=1 SV=1	tr|B9GPT2|B9GPT2_POPTR Uncharacterized protein OS=Populus trichocarpa GN=POPTR_0002s15280g PE=4 SV=1	pop:POPTR_552094 HCP902; histone deacetylase complex protein; K14324 histone deacetylase complex subunit SAP18	KOG3391 Transcriptional co-repressor component	gi|731361378|ref|XP_010692321.1| PREDICTED: histone deacetylase complex subunit SAP18 [Beta vulgaris subsp. vulgaris]	gi|731361377|ref|XM_010694019.1| PREDICTED: Beta vulgaris subsp. vulgaris histone deacetylase complex subunit SAP18 (LOC104905465), mRNA
Sp_002120_hhta	sp|Q9LE59|GAUT1_ARATH Polygalacturonate 4-alpha-galacturonosyltransferase OS=Arabidopsis thaliana GN=GAUT1 PE=1 SV=1	tr|M5XSU4|M5XSU4_PRUPE Hexosyltransferase OS=Prunus persica GN=PRUPE_ppa002418mg PE=3 SV=1	vvi:100252372 similar to GAUT1/LGT1 (Galacturonosyltransferase 1); polygalacturonate 4-alpha-galacturonosyltransferase/ transferase, transferring glycosyl groups; K13648 alpha-1,4-galacturonosyltransferase [EC:2.4.1.43]	TWOG0182 Predicted glycosyltransferase	gi|731376938|ref|XP_010667722.1| PREDICTED: polygalacturonate 4-alpha-galacturonosyltransferase [Beta vulgaris subsp. vulgaris]	gi|731376937|ref|XM_010669420.1| PREDICTED: Beta vulgaris subsp. vulgaris polygalacturonate 4-alpha-galacturonosyltransferase (LOC104884733), mRNA
Sp_002130_yiwq	sp|O04706|GAO1B_WHEAT Gibberellin 20 oxidase 1-B OS=Triticum aestivum GN=GA20ox1B PE=2 SV=1	tr|Q41366|Q41366_SPIOL Gibberellin 20-oxidase OS=Spinacia oleracea PE=2 SV=1	vvi:100257500 hypothetical protein LOC100257500	KOG0143 Iron/ascorbate family oxidoreductases	gi|1144390|gb|AAC49211.1| gibberellin 20-oxidase [Spinacia oleracea] // gi|1589013|prf||2209435A gibberellin 20-oxidase	gi|1144389|gb|U33330.1|SOU33330 Spinacia oleracea gibberellin 20-oxidase mRNA, complete cds
Sp_002140_dytf
Sp_002150_dgyz	sp|P53532|CLPB_CORGL Chaperone protein ClpB OS=Corynebacterium glutamicum (strain ATCC 13032 / DSM 20300 / JCM 1318 / LMG 3730 / NCIMB 10025) GN=clpB PE=2 SV=1	tr|F6H9P2|F6H9P2_VITVI Putative uncharacterized protein OS=Vitis vinifera GN=VIT_11s0065g00210 PE=4 SV=1	vvi:100260369 hypothetical protein LOC100260369	KOG1051 Chaperone HSP104 and related ATP-dependent Clp proteases	gi|731354334|ref|XP_010688527.1| PREDICTED: chaperone protein ClpB1 [Beta vulgaris subsp. vulgaris]	gi|731354333|ref|XM_010690225.1| PREDICTED: Beta vulgaris subsp. vulgaris chaperone protein ClpB1 (LOC104902438), mRNA
Sp_002160_hseh	sp|Q93ZR6|WSD1_ARATH O-acyltransferase WSD1 OS=Arabidopsis thaliana GN=WSD1 PE=2 SV=1	tr|F6H5E6|F6H5E6_VITVI Putative uncharacterized protein OS=Vitis vinifera GN=VIT_12s0028g03480 PE=4 SV=1	vvi:100252375 hypothetical protein LOC100252375		gi|731355219|ref|XP_010689024.1| PREDICTED: O-acyltransferase WSD1-like [Beta vulgaris subsp. vulgaris]	gi|731355218|ref|XM_010690722.1| PREDICTED: Beta vulgaris subsp. vulgaris O-acyltransferase WSD1-like (LOC104902819), mRNA
Sp_002170_kaak	sp|Q9FLS9|PP441_ARATH Pentatricopeptide repeat-containing protein At5g61800 OS=Arabidopsis thaliana GN=PCMP-E8 PE=2 SV=1	tr|V4VCZ6|V4VCZ6_9ROSI Uncharacterized protein (Fragment) OS=Citrus clementina GN=CICLE_v10033340mg PE=4 SV=1	rcu:RCOM_1503120 pentatricopeptide repeat-containing protein, putative	KOG4197 FOG: PPR repeat	gi|731355211|ref|XP_010689020.1| PREDICTED: pentatricopeptide repeat-containing protein At5g61800 isoform X1 [Beta vulgaris subsp. vulgaris] // gi|731355213|ref|XP_010689021.1| PREDICTED: pentatricopeptide repeat-containing protein At5g61800 isoform X1 [Beta vulgaris subsp. vulgaris] // gi|731355215|ref|XP_010689022.1| PREDICTED: pentatricopeptide repeat-containing protein At5g61800 isoform X1 [B…	gi|731355214|ref|XM_010690720.1| PREDICTED: Beta vulgaris subsp. vulgaris pentatricopeptide repeat-containing protein At5g61800 (LOC104902817), transcript variant X3, mRNA
Sp_002180_jims	sp|Q9ZVM9|Y1461_ARATH Probable serine/threonine-protein kinase At1g54610 OS=Arabidopsis thaliana GN=At1g54610 PE=1 SV=1	tr|M1AXD7|M1AXD7_SOLTU Uncharacterized protein OS=Solanum tuberosum GN=PGSC0003DMG400012447 PE=4 SV=1	vvi:100250631 hypothetical protein LOC100250631	KOG0600 Cdc2-related protein kinase	gi|731355207|ref|XP_010689018.1| PREDICTED: probable serine/threonine-protein kinase At1g54610 [Beta vulgaris subsp. vulgaris]	gi|731355206|ref|XM_010690716.1| PREDICTED: Beta vulgaris subsp. vulgaris probable serine/threonine-protein kinase At1g54610 (LOC104902815), mRNA
Sp_002190_stdi	sp|Q9LD55|EIF3A_ARATH Eukaryotic translation initiation factor 3 subunit A OS=Arabidopsis thaliana GN=TIF3A1 PE=1 SV=1	tr|A0A067JHT2|A0A067JHT2_JATCU Eukaryotic translation initiation factor 3 subunit A OS=Jatropha curcas GN=JCGZ_23260 PE=3 SV=1	vvi:100244162 hypothetical protein LOC100244162; K03254 translation initiation factor eIF-3 subunit 10	KOG2072 Translation initiation factor 3, subunit a (eIF-3a)	gi|731326606|ref|XP_010674106.1| PREDICTED: eukaryotic translation initiation factor 3 subunit A [Beta vulgaris subsp. vulgaris]	gi|731326605|ref|XM_010675804.1| PREDICTED: Beta vulgaris subsp. vulgaris eukaryotic translation initiation factor 3 subunit A (LOC104890352), mRNA
Sp_002200_idxi	sp|Q946J8|LHP1_ARATH Chromo domain-containing protein LHP1 OS=Arabidopsis thaliana GN=LHP1 PE=1 SV=2	tr|A0A059UEC9|A0A059UEC9_BETVU Heterochromatin protein isoform 2 OS=Beta vulgaris subsp. vulgaris GN=LHP1 PE=4 SV=1	pop:POPTR_571324 CRD902; chromodomain protein	KOG1911 Heterochromatin-associated protein HP1 and related CHROMO domain proteins	gi|635009185|gb|AHZ62813.1| heterochromatin protein isoform 2 [Beta vulgaris subsp. vulgaris]	gi|731312276|ref|XM_010675071.1| PREDICTED: Beta vulgaris subsp. vulgaris chromo domain-containing protein LHP1 (LOC104889766), transcript variant X1, mRNA
Sp_002210_xuwo	sp|Q9STU3|MAG2_ARATH RINT1-like protein MAG2 OS=Arabidopsis thaliana GN=MAG2 PE=1 SV=1	tr|F6GT92|F6GT92_VITVI Putative uncharacterized protein OS=Vitis vinifera GN=VIT_17s0000g05940 PE=4 SV=1	vvi:100263828 hypothetical protein LOC100263828	KOG2218 ER to golgi transport protein/RAD50-interacting protein 1	gi|731312281|ref|XP_010673392.1| PREDICTED: RINT1-like protein MAG2 isoform X1 [Beta vulgaris subsp. vulgaris]	gi|731312280|ref|XM_010675090.1| PREDICTED: Beta vulgaris subsp. vulgaris RINT1-like protein MAG2 (LOC104889781), transcript variant X1, mRNA
Sp_002220_sgoh					gi|731312287|ref|XP_010673424.1| PREDICTED: glycine-rich protein A3-like [Beta vulgaris subsp. vulgaris]	gi|731312284|ref|XM_010675110.1| PREDICTED: Beta vulgaris subsp. vulgaris glycine-rich protein A3 (LOC104889797), mRNA
Sp_002230_wraf		tr|A0A061F0C4|A0A061F0C4_THECC Uncharacterized protein isoform 1 OS=Theobroma cacao GN=TCM_025728 PE=4 SV=1	vvi:100252352 hypothetical protein LOC100252352		gi|731312291|ref|XP_010673444.1| PREDICTED: uncharacterized protein LOC104889813 isoform X2 [Beta vulgaris subsp. vulgaris]	gi|731312290|ref|XM_010675142.1| PREDICTED: Beta vulgaris subsp. vulgaris uncharacterized LOC104889813 (LOC104889813), transcript variant X2, mRNA
Sp_002240_izxi	sp|P13853|HS17C_ARATH 17.6 kDa class I heat shock protein 3 OS=Arabidopsis thaliana GN=HSP17.6C PE=2 SV=2	tr|H6TB47|H6TB47_CITLA HSP18.1B OS=Citrullus lanatus PE=2 SV=1	ath:AT1G53540 17.6 kDa class I small heat shock protein (HSP17.6C-CI) (AA 1-156); K13993 HSP20 family protein	KOG0710 Molecular chaperone (small heat-shock protein Hsp26/Hsp42)	gi|731315227|ref|XP_010690464.1| PREDICTED: 18.2 kDa class I heat shock protein-like [Beta vulgaris subsp. vulgaris]	gi|731315538|ref|XM_010693590.1| PREDICTED: Beta vulgaris subsp. vulgaris 18.2 kDa class I heat shock protein-like (LOC104905137), mRNA
Sp_002250_ejsc		tr|B9HHJ4|B9HHJ4_POPTR Uncharacterized protein OS=Populus trichocarpa GN=POPTR_0008s06280g PE=4 SV=1	pop:POPTR_1084546 hypothetical protein		gi|731315221|ref|XP_010690431.1| PREDICTED: uncharacterized protein LOC104903972 [Beta vulgaris subsp. vulgaris]	gi|731315220|ref|XM_010692129.1| PREDICTED: Beta vulgaris subsp. vulgaris uncharacterized LOC104903972 (LOC104903972), mRNA
Sp_002260_zuye		tr|A0A059AAY9|A0A059AAY9_EUCGR Uncharacterized protein OS=Eucalyptus grandis GN=EUGRSUZ_J00254 PE=4 SV=1	pop:POPTR_227220 hypothetical protein	KOG1609 Protein involved in mRNA turnover and stability	gi|731315219|ref|XP_010690418.1| PREDICTED: uncharacterized protein LOC104903962 [Beta vulgaris subsp. vulgaris]	gi|731315218|ref|XM_010692116.1| PREDICTED: Beta vulgaris subsp. vulgaris uncharacterized LOC104903962 (LOC104903962), mRNA
Sp_002270_yfxi	sp|Q9FDW1|MYB44_ARATH Transcription factor MYB44 OS=Arabidopsis thaliana GN=MYB44 PE=2 SV=1	tr|A0A061FMM3|A0A061FMM3_THECC Myb domain protein 25, putative OS=Theobroma cacao GN=TCM_042629 PE=4 SV=1	vvi:100256309 hypothetical protein LOC100256309; K09422 myb proto-oncogene protein, plant	KOG0048 Transcription factor, Myb superfamily	gi|731315217|ref|XP_010690407.1| PREDICTED: uncharacterized protein LOC104903953 [Beta vulgaris subsp. vulgaris]	gi|731315216|ref|XM_010692105.1| PREDICTED: Beta vulgaris subsp. vulgaris uncharacterized LOC104903953 (LOC104903953), mRNA
Sp_002280_ufoc
Sp_002290_cxoo	sp|P50883|RL121_ARATH 60S ribosomal protein L12-1 OS=Arabidopsis thaliana GN=RPL12A PE=2 SV=2	tr|Q6RJY1|Q6RJY1_CAPAN 60S ribosomal protein L12 OS=Capsicum annuum PE=2 SV=1	vvi:100267052 hypothetical protein LOC100267052; K02870 large subunit ribosomal protein L12e	KOG0886 40S ribosomal protein S2	gi|731356205|ref|XP_010689548.1| PREDICTED: 60S ribosomal protein L12-1-like [Beta vulgaris subsp. vulgaris]	gi|470137349|ref|XM_004304381.1| PREDICTED: Fragaria vesca subsp. vesca 60S ribosomal protein L12 (LOC101311983), mRNA
Sp_002300_mfty	sp|Q5ZM74|RN141_CHICK RING finger protein 141 OS=Gallus gallus GN=RNF141 PE=2 SV=1	tr|A0A061GW91|A0A061GW91_THECC RING/U-box superfamily protein isoform 2 OS=Theobroma cacao GN=TCM_041631 PE=4 SV=1	vvi:100261401 hypothetical protein LOC100261401	KOG1039 Predicted E3 ubiquitin ligase	gi|731348595|ref|XP_010685568.1| PREDICTED: uncharacterized protein LOC104899966 isoform X1 [Beta vulgaris subsp. vulgaris] // gi|731348599|ref|XP_010685570.1| PREDICTED: uncharacterized protein LOC104899966 isoform X1 [Beta vulgaris subsp. vulgaris]	gi|731348598|ref|XM_010687268.1| PREDICTED: Beta vulgaris subsp. vulgaris uncharacterized LOC104899966 (LOC104899966), transcript variant X3, mRNA
Sp_002310_irtc	sp|Q3EBM5|ASPR1_ARATH Probable aspartic protease At2g35615 OS=Arabidopsis thaliana GN=At2g35615 PE=3 SV=1	tr|M5X2P8|M5X2P8_PRUPE Uncharacterized protein (Fragment) OS=Prunus persica GN=PRUPE_ppa016257mg PE=4 SV=1	vvi:100247596 hypothetical protein LOC100247596	KOG1339 Aspartyl protease	gi|731348601|ref|XP_010685571.1| PREDICTED: aspartic proteinase CDR1-like [Beta vulgaris subsp. vulgaris]	gi|731348600|ref|XM_010687269.1| PREDICTED: Beta vulgaris subsp. vulgaris aspartic proteinase CDR1-like (LOC104899967), mRNA
Sp_002320_eapm	sp|Q56Y11|DDPS2_ARATH Dehydrodolichyl diphosphate synthase 2 OS=Arabidopsis thaliana GN=At5g58770 PE=2 SV=2	tr|M5W4R7|M5W4R7_PRUPE Uncharacterized protein OS=Prunus persica GN=PRUPE_ppa016682mg PE=3 SV=1	pop:POPTR_172325 hypothetical protein; K11778 cis-prenyltransferase, dehydrodolichyl diphosphate synthase [EC:2.5.1.-]	KOG1602 Cis-prenyltransferase	gi|731348591|ref|XP_010685566.1| PREDICTED: dehydrodolichyl diphosphate synthase 2 [Beta vulgaris subsp. vulgaris]	gi|731348590|ref|XM_010687264.1| PREDICTED: Beta vulgaris subsp. vulgaris dehydrodolichyl diphosphate synthase 2 (LOC104899964), mRNA
Sp_002330_wqph	sp|Q6NQ88|DDB2_ARATH Protein DAMAGED DNA-BINDING 2 OS=Arabidopsis thaliana GN=DDB2 PE=1 SV=1	tr|A5BX89|A5BX89_VITVI Putative uncharacterized protein OS=Vitis vinifera GN=VIT_06s0004g06550 PE=4 SV=1	vvi:100250121 hypothetical protein LOC100250121; K10140 DNA damage-binding protein 2	KOG4328 WD40 protein	gi|731314902|ref|XP_010688953.1| PREDICTED: protein DAMAGED DNA-BINDING 2 [Beta vulgaris subsp. vulgaris]	gi|731314901|ref|XM_010690651.1| PREDICTED: Beta vulgaris subsp. vulgaris protein DAMAGED DNA-BINDING 2 (LOC104902748), mRNA
Sp_002340_mxzq	sp|Q7PC88|AB31G_ARATH ABC transporter G family member 31 OS=Arabidopsis thaliana GN=ABCG31 PE=1 SV=1	tr|M5W485|M5W485_PRUPE Uncharacterized protein OS=Prunus persica GN=PRUPE_ppa000248mg PE=4 SV=1	ath:AT2G29940 PDR3; PDR3 (PLEIOTROPIC DRUG RESISTANCE 3); ATPase, coupled to transmembrane movement of substances	KOG0065 Pleiotropic drug resistance proteins (PDR1-15), ABC superfamily	gi|731314900|ref|XP_010688942.1| PREDICTED: ABC transporter G family member 31-like [Beta vulgaris subsp. vulgaris]	gi|731314899|ref|XM_010690640.1| PREDICTED: Beta vulgaris subsp. vulgaris ABC transporter G family member 31-like (LOC104902738), mRNA
Sp_002350_kcum	sp|Q9STX2|VEP1_ARATH 3-oxo-Delta(4,5)-steroid 5-beta-reductase OS=Arabidopsis thaliana GN=VEP1 PE=1 SV=1	tr|B9HP43|B9HP43_POPTR Uncharacterized protein OS=Populus trichocarpa GN=POPTR_0009s05030g PE=4 SV=2	pop:POPTR_804505 hypothetical protein	TWOG0251 Unnamed protein	gi|731348589|ref|XP_010685564.1| PREDICTED: 3-oxo-Delta(4,5)-steroid 5-beta-reductase [Beta vulgaris subsp. vulgaris]	gi|731348588|ref|XM_010687262.1| PREDICTED: Beta vulgaris subsp. vulgaris 3-oxo-Delta(4,5)-steroid 5-beta-reductase (LOC104899963), mRNA
Sp_002360_hmre	sp|Q93Z81|CAX3_ARATH Vacuolar cation/proton exchanger 3 OS=Arabidopsis thaliana GN=CAX3 PE=1 SV=1	tr|A0A0B2SDY1|A0A0B2SDY1_GLYSO Vacuolar cation/proton exchanger 3 OS=Glycine soja GN=glysoja_031438 PE=4 SV=1	rcu:RCOM_0643910 Vacuolar cation/proton exchanger 1a, putative; K07300 Ca2+:H+ antiporter	KOG1397 Ca2+/H+ antiporter VCX1 and related proteins	gi|731348585|ref|XP_010685562.1| PREDICTED: vacuolar cation/proton exchanger 3-like isoform X1 [Beta vulgaris subsp. vulgaris]	gi|731348584|ref|XM_010687260.1| PREDICTED: Beta vulgaris subsp. vulgaris vacuolar cation/proton exchanger 3-like (LOC104899962), transcript variant X1, mRNA
Sp_002370_jesm	sp|Q0V7R1|GATL3_ARATH Probable galacturonosyltransferase-like 3 OS=Arabidopsis thaliana GN=GATL3 PE=2 SV=1	tr|A0A061GWP5|A0A061GWP5_THECC Hexosyltransferase OS=Theobroma cacao GN=TCM_041698 PE=3 SV=1	rcu:RCOM_0705600 transferase, transferring glycosyl groups, putative	TWOG0182 Predicted glycosyltransferase	gi|731367846|ref|XP_010695827.1| PREDICTED: probable galacturonosyltransferase-like 3 [Beta vulgaris subsp. vulgaris]	gi|731367845|ref|XM_010697525.1| PREDICTED: Beta vulgaris subsp. vulgaris probable galacturonosyltransferase-like 3 (LOC104908406), mRNA
Sp_002380_ruei	sp|Q9CQ48|NUDC2_MOUSE NudC domain-containing protein 2 OS=Mus musculus GN=Nudcd2 PE=1 SV=1	tr|C6SZU0|C6SZU0_SOYBN Uncharacterized protein OS=Glycine max PE=2 SV=1	vvi:100247442 similar to nuclear movement family protein	KOG2265 Nuclear distribution protein NUDC	gi|731348579|ref|XP_010685559.1| PREDICTED: nudC domain-containing protein 2 isoform X1 [Beta vulgaris subsp. vulgaris] // gi|731348581|ref|XP_010685560.1| PREDICTED: nudC domain-containing protein 2 isoform X1 [Beta vulgaris subsp. vulgaris]	gi|731348580|ref|XM_010687258.1| PREDICTED: Beta vulgaris subsp. vulgaris nudC domain-containing protein 2 (LOC104899960), transcript variant X2, mRNA
Sp_002390_ttfp						gi|61740911|gb|AC102898.15| Mus musculus chromosome 7, clone RP24-321O23, complete sequence
Sp_002400_oegr	sp|Q93Z01|MIK_ARATH Inositol 3-kinase OS=Arabidopsis thaliana GN=At5g58730 PE=2 SV=1	tr|F6GUR6|F6GUR6_VITVI Putative uncharacterized protein OS=Vitis vinifera GN=VIT_06s0004g06580 PE=4 SV=1	vvi:100262214 hypothetical protein LOC100262214	KOG2855 Ribokinase	gi|731348577|ref|XP_010685558.1| PREDICTED: uncharacterized protein LOC104899959 [Beta vulgaris subsp. vulgaris]	gi|731348576|ref|XM_010687256.1| PREDICTED: Beta vulgaris subsp. vulgaris uncharacterized LOC104899959 (LOC104899959), mRNA
Sp_002410_zzij	sp|Q9LUP8|FB153_ARATH Putative F-box protein At3g17490 OS=Arabidopsis thaliana GN=At3g17490 PE=3 SV=1	tr|K4BT34|K4BT34_SOLLC Uncharacterized protein OS=Solanum lycopersicum GN=Solyc04g063440.1 PE=4 SV=1	pop:POPTR_570280 hypothetical protein		gi|731377301|ref|XP_010667834.1| PREDICTED: F-box/kelch-repeat protein At3g23880-like isoform X1 [Beta vulgaris subsp. vulgaris] // gi|731377306|ref|XP_010667835.1| PREDICTED: F-box/kelch-repeat protein At3g23880-like isoform X2 [Beta vulgaris subsp. vulgaris] // gi|731378204|ref|XP_010668100.1| PREDICTED: F-box/kelch-repeat protein At3g23880-like [Beta vulgaris subsp. vulgaris]
Sp_002420_iyep	sp|F4KIB2|TMN8_ARATH Transmembrane 9 superfamily member 8 OS=Arabidopsis thaliana GN=TMN8 PE=2 SV=1	tr|A0A061GQY3|A0A061GQY3_THECC Endomembrane protein 70 protein family OS=Theobroma cacao GN=TCM_037051 PE=4 SV=1	vvi:100241540 hypothetical protein LOC100241540	KOG1278 Endosomal membrane proteins, EMP70	gi|731320431|ref|XP_010670802.1| PREDICTED: transmembrane 9 superfamily member 9 isoform X1 [Beta vulgaris subsp. vulgaris]	gi|731320430|ref|XM_010672500.1| PREDICTED: Beta vulgaris subsp. vulgaris transmembrane 9 superfamily member 9 (LOC104887766), transcript variant X1, mRNA
Sp_002430_koor	sp|Q8W034|RNP1_ARATH Heterogeneous nuclear ribonucleoprotein 1 OS=Arabidopsis thaliana GN=RNP1 PE=1 SV=1	tr|M5XCJ4|M5XCJ4_PRUPE Uncharacterized protein OS=Prunus persica GN=PRUPE_ppa007812mg PE=4 SV=1	vvi:100240900 hypothetical protein LOC100240900; K12741 heterogeneous nuclear ribonucleoprotein A1/A3	KOG0118 FOG: RRM domain	gi|731355572|ref|XP_010689212.1| PREDICTED: heterogeneous nuclear ribonucleoprotein 1-like [Beta vulgaris subsp. vulgaris]	gi|731355571|ref|XM_010690910.1| PREDICTED: Beta vulgaris subsp. vulgaris heterogeneous nuclear ribonucleoprotein 1-like (LOC104902959), mRNA
Sp_002440_mahe		tr|A0A067K4H9|A0A067K4H9_JATCU Uncharacterized protein OS=Jatropha curcas GN=JCGZ_18527 PE=4 SV=1	vvi:100245992 hypothetical protein LOC100245992		gi|731355568|ref|XP_010689210.1| PREDICTED: uncharacterized protein LOC104902958 isoform X1 [Beta vulgaris subsp. vulgaris]	gi|731355567|ref|XM_010690908.1| PREDICTED: Beta vulgaris subsp. vulgaris uncharacterized LOC104902958 (LOC104902958), transcript variant X1, mRNA
Sp_002450_dsmi	sp|Q9ZN70|PPX_PSEAE Exopolyphosphatase OS=Pseudomonas aeruginosa (strain ATCC 15692 / PAO1 / 1C / PRS 101 / LMG 12228) GN=ppx PE=3 SV=1	tr|D7UA06|D7UA06_VITVI Putative uncharacterized protein OS=Vitis vinifera GN=VIT_14s0060g01460 PE=4 SV=1	vvi:100249506 hypothetical protein LOC100249506	KOG4197 FOG: PPR repeat	gi|225450640|ref|XP_002278296.1| PREDICTED: uncharacterized protein LOC100249506 [Vitis vinifera] // gi|296089751|emb|CBI39570.3| unnamed protein product [Vitis vinifera]	gi|731326650|ref|XR_789672.1| PREDICTED: Beta vulgaris subsp. vulgaris uncharacterized LOC104890363 (LOC104890363), transcript variant X11, misc_RNA
Sp_002460_sppy	sp|Q3ECD0|PUS2_ARATH RNA pseudouridine synthase 2, chloroplastic OS=Arabidopsis thaliana GN=At1g76050 PE=2 SV=1	tr|A0A061FCS3|A0A061FCS3_THECC Pseudouridine synthase OS=Theobroma cacao GN=TCM_034292 PE=3 SV=1	pop:POPTR_642899 hypothetical protein; K06180 ribosomal large subunit pseudouridine synthase D [EC:5.4.99.12]	KOG1919 RNA pseudouridylate synthases	gi|731376031|ref|XP_010667437.1| PREDICTED: RNA pseudouridine synthase 2, chloroplastic [Beta vulgaris subsp. vulgaris]	gi|731376030|ref|XM_010669135.1| PREDICTED: Beta vulgaris subsp. vulgaris RNA pseudouridine synthase 2, chloroplastic (LOC104884480), mRNA
Sp_002470_hzog	sp|Q9LQL2|PTR14_ARATH Protein NRT1/ PTR FAMILY 7.3 OS=Arabidopsis thaliana GN=NPF7.3 PE=1 SV=2	tr|U5GN61|U5GN61_POPTR Proton-dependent oligopeptide transport family protein OS=Populus trichocarpa GN=POPTR_0001s02810g PE=4 SV=1	pop:POPTR_796419 hypothetical protein	KOG1237 H+/oligopeptide symporter	gi|731332563|ref|XP_010677273.1| PREDICTED: protein NRT1/ PTR FAMILY 7.3 [Beta vulgaris subsp. vulgaris]	gi|731332562|ref|XM_010678971.1| PREDICTED: Beta vulgaris subsp. vulgaris protein NRT1/ PTR FAMILY 7.3 (LOC104892943), mRNA
Sp_002480_fihh	sp|Q40546|KPYG_TOBAC Pyruvate kinase isozyme G, chloroplastic OS=Nicotiana tabacum PE=2 SV=1	tr|A0A068UXE9|A0A068UXE9_COFCA Pyruvate kinase OS=Coffea canephora GN=GSCOC_T00037700001 PE=3 SV=1	pop:POPTR_580106 pyruvate kinase (EC:2.7.1.40); K00873 pyruvate kinase [EC:2.7.1.40]	KOG2323 Pyruvate kinase	gi|731332561|ref|XP_010677272.1| PREDICTED: pyruvate kinase isozyme G, chloroplastic [Beta vulgaris subsp. vulgaris]	gi|731332560|ref|XM_010678970.1| PREDICTED: Beta vulgaris subsp. vulgaris pyruvate kinase isozyme G, chloroplastic (LOC104892942), mRNA
Sp_002490_wykx		tr|A0A061G3B4|A0A061G3B4_THECC Uncharacterized protein OS=Theobroma cacao GN=TCM_015770 PE=4 SV=1	pop:POPTR_796417 hypothetical protein		gi|731332551|ref|XP_010677266.1| PREDICTED: uncharacterized protein LOC104892939 [Beta vulgaris subsp. vulgaris] // gi|731332553|ref|XP_010677267.1| PREDICTED: uncharacterized protein LOC104892939 [Beta vulgaris subsp. vulgaris] // gi|731332555|ref|XP_010677268.1| PREDICTED: uncharacterized protein LOC104892939 [Beta vulgaris subsp. vulgaris]	gi|731332554|ref|XM_010678966.1| PREDICTED: Beta vulgaris subsp. vulgaris uncharacterized LOC104892939 (LOC104892939), transcript variant X3, mRNA
Sp_002500_qdzc	sp|Q8S7M7|PIRL5_ORYSJ Plant intracellular Ras-group-related LRR protein 5 OS=Oryza sativa subsp. japonica GN=IRL5 PE=2 SV=1	tr|M1BU40|M1BU40_SOLTU Uncharacterized protein OS=Solanum tuberosum GN=PGSC0003DMG400020520 PE=4 SV=1	rcu:RCOM_0865010 leucine-rich repeat-containing protein, putative (EC:3.1.3.16)	KOG0619 FOG: Leucine rich repeat	gi|731332547|ref|XP_010677264.1| PREDICTED: plant intracellular Ras-group-related LRR protein 5-like isoform X2 [Beta vulgaris subsp. vulgaris]	gi|731332546|ref|XM_010678962.1| PREDICTED: Beta vulgaris subsp. vulgaris plant intracellular Ras-group-related LRR protein 5-like (LOC104892937), transcript variant X2, mRNA
Sp_002510_jjuj	sp|Q58DB6|EYA2_BOVIN Eyes absent homolog 2 OS=Bos taurus GN=EYA2 PE=2 SV=1	tr|F6HTB0|F6HTB0_VITVI Putative uncharacterized protein OS=Vitis vinifera GN=VIT_02s0012g01000 PE=4 SV=1	vvi:100247200 hypothetical protein LOC100247200; K01104 protein-tyrosine phosphatase [EC:3.1.3.48]	KOG3107 Predicted haloacid dehalogenase-like hydrolase (eyes absent)	gi|731332543|ref|XP_010677262.1| PREDICTED: eyes absent homolog 4 [Beta vulgaris subsp. vulgaris]	gi|731332542|ref|XM_010678960.1| PREDICTED: Beta vulgaris subsp. vulgaris eyes absent homolog 4 (LOC104892936), mRNA
Sp_002520_pwqi
Sp_002530_gmhu	sp|Q93ZB1|LOL1_ARATH Protein LOL1 OS=Arabidopsis thaliana GN=LOL1 PE=2 SV=1	tr|A0A0B0PTX4|A0A0B0PTX4_GOSAR Protein LOL1-like protein OS=Gossypium arboreum GN=F383_13535 PE=4 SV=1	vvi:100243854 similar to LOL1 (LSD ONE LIKE 1)		gi|728849032|gb|KHG28475.1| Protein LOL1 -like protein [Gossypium arboreum]	gi|731332540|ref|XM_010678958.1| PREDICTED: Beta vulgaris subsp. vulgaris protein LOL1 (LOC104892935), mRNA
Sp_002540_pmhp	sp|P08451|FER2_SYNP6 Ferredoxin-2 OS=Synechococcus sp. (strain ATCC 27144 / PCC 6301 / SAUG 1402/1) GN=petF2 PE=3 SV=2	tr|B9S1H0|B9S1H0_RICCO Ferredoxin-2, putative OS=Ricinus communis GN=RCOM_0864990 PE=4 SV=1	rcu:RCOM_0864990 Ferredoxin-2, putative; K02639 ferredoxin		gi|731332539|ref|XP_010677259.1| PREDICTED: ferredoxin [Beta vulgaris subsp. vulgaris]	gi|731332538|ref|XM_010678957.1| PREDICTED: Beta vulgaris subsp. vulgaris ferredoxin (LOC104892934), mRNA
Sp_002550_kzsc	sp|Q9FMR9|RIN1_ARATH RuvB-like protein 1 OS=Arabidopsis thaliana GN=RIN1 PE=1 SV=1	tr|A0A022RED0|A0A022RED0_ERYGU Uncharacterized protein OS=Erythranthe guttata GN=MIMGU_mgv1a006136mg PE=4 SV=1	vvi:100262179 hypothetical protein LOC100262179; K04499 RuvB-like protein 1 (pontin 52)	KOG1942 DNA helicase, TBP-interacting protein	gi|731332537|ref|XP_010677258.1| PREDICTED: ruvB-like protein 1 [Beta vulgaris subsp. vulgaris]	gi|731332536|ref|XM_010678956.1| PREDICTED: Beta vulgaris subsp. vulgaris ruvB-like protein 1 (LOC104892933), mRNA
Sp_002560_dpuo		tr|A0A087HS93|A0A087HS93_ARAAL Uncharacterized protein OS=Arabis alpina GN=AALP_AA1G330500 PE=4 SV=1	ath:AT1G32560 late embryogenesis abundant group 1 domain-containing protein / LEA group 1 domain-containing protein		gi|731332535|ref|XP_010677257.1| PREDICTED: protein LE25-like [Beta vulgaris subsp. vulgaris]	gi|731332534|ref|XM_010678955.1| PREDICTED: Beta vulgaris subsp. vulgaris protein LE25-like (LOC104892931), mRNA
Sp_002570_ttmw	sp|Q43716|UFOG_PETHY Anthocyanidin 3-O-glucosyltransferase OS=Petunia hybrida GN=RT PE=2 SV=1	tr|A0A0D5ME21|A0A0D5ME21_AMATR Anthocyanidin 3-O-glucosyltransferase-like protein OS=Amaranthus tricolor GN=A3-GT PE=2 SV=1	pop:POPTR_762964 hypothetical protein	KOG1192 UDP-glucuronosyl and UDP-glucosyl transferase	gi|731368608|ref|XP_010696238.1| PREDICTED: anthocyanidin 3-O-glucosyltransferase-like [Beta vulgaris subsp. vulgaris]	gi|731368607|ref|XM_010697936.1| PREDICTED: Beta vulgaris subsp. vulgaris anthocyanidin 3-O-glucosyltransferase-like (LOC104908786), mRNA
Sp_002580_unpt		tr|A0A061GAG1|A0A061GAG1_THECC Uncharacterized protein OS=Theobroma cacao GN=TCM_015734 PE=4 SV=1	rcu:RCOM_0864970 hypothetical protein		gi|731332533|ref|XP_010677256.1| PREDICTED: uncharacterized protein LOC104892930 [Beta vulgaris subsp. vulgaris]	gi|731332532|ref|XM_010678954.1| PREDICTED: Beta vulgaris subsp. vulgaris uncharacterized LOC104892930 (LOC104892930), mRNA
Sp_002590_xwyh		tr|A0A061EIL3|A0A061EIL3_THECC Uncharacterized protein OS=Theobroma cacao GN=TCM_019866 PE=4 SV=1	pop:POPTR_1116382 hypothetical protein		gi|731323440|ref|XP_010672431.1| PREDICTED: uncharacterized protein LOC104889004 isoform X2 [Beta vulgaris subsp. vulgaris]	gi|731323439|ref|XM_010674129.1| PREDICTED: Beta vulgaris subsp. vulgaris uncharacterized LOC104889004 (LOC104889004), transcript variant X3, mRNA
Sp_002600_pwox	sp|Q0PGJ6|AKRC9_ARATH Aldo-keto reductase family 4 member C9 OS=Arabidopsis thaliana GN=AKR4C9 PE=1 SV=1	tr|W9R1R9|W9R1R9_9ROSA Aldo-keto reductase family 4 member C9 OS=Morus notabilis GN=L484_016971 PE=4 SV=1	rcu:RCOM_1157660 aldo-keto reductase, putative (EC:1.1.1.21)	KOG1577 Aldo/keto reductase family proteins	gi|731323424|ref|XP_010672422.1| PREDICTED: aldo-keto reductase family 4 member C9-like [Beta vulgaris subsp. vulgaris]	gi|731323423|ref|XM_010674120.1| PREDICTED: Beta vulgaris subsp. vulgaris aldo-keto reductase family 4 member C9-like (LOC104888999), mRNA
Sp_002610_wxzy	sp|Q9ZVT9|C2GR1_ARATH C2 and GRAM domain-containing protein At1g03370 OS=Arabidopsis thaliana GN=At1g03370 PE=2 SV=4	tr|V4U1J1|V4U1J1_9ROSI Uncharacterized protein OS=Citrus clementina GN=CICLE_v10019435mg PE=4 SV=1	vvi:100261007 similar to C2 domain-containing protein / GRAM domain-containing protein	KOG1032 Uncharacterized conserved protein, contains GRAM domain	gi|731323419|ref|XP_010672420.1| PREDICTED: C2 and GRAM domain-containing protein At1g03370 isoform X1 [Beta vulgaris subsp. vulgaris]	gi|731323418|ref|XM_010674118.1| PREDICTED: Beta vulgaris subsp. vulgaris C2 and GRAM domain-containing protein At1g03370 (LOC104888995), transcript variant X1, mRNA
Sp_002620_ajcy	sp|Q9SWR3|MMT1_WEDBI Methionine S-methyltransferase OS=Wedelia biflora GN=MMT1 PE=1 SV=1	tr|A0A068TNT9|A0A068TNT9_COFCA Coffea canephora DH200=94 genomic scaffold, scaffold_1 OS=Coffea canephora GN=GSCOC_T00015068001 PE=4 SV=1	vvi:100264437 hypothetical protein LOC100264437	KOG0256 1-aminocyclopropane-1-carboxylate synthase, and related proteins	gi|731341839|ref|XP_010682098.1| PREDICTED: methionine S-methyltransferase [Beta vulgaris subsp. vulgaris]	gi|731341838|ref|XM_010683796.1| PREDICTED: Beta vulgaris subsp. vulgaris methionine S-methyltransferase (LOC104896997), mRNA
Sp_002630_fnqz		tr|A0A068TMC5|A0A068TMC5_COFCA Coffea canephora DH200=94 genomic scaffold, scaffold_1 OS=Coffea canephora GN=GSCOC_T00014852001 PE=4 SV=1	pop:POPTR_775655 hypothetical protein		gi|731327100|ref|XP_010674352.1| PREDICTED: uncharacterized protein LOC104890530 [Beta vulgaris subsp. vulgaris]	gi|731327099|ref|XM_010676050.1| PREDICTED: Beta vulgaris subsp. vulgaris uncharacterized LOC104890530 (LOC104890530), transcript variant X4, mRNA
Sp_002640_ghwy	sp|Q0IU52|ASP1_ORYSJ Aspartic proteinase Asp1 OS=Oryza sativa subsp. japonica GN=ASP1 PE=2 SV=1	tr|D7SWG4|D7SWG4_VITVI Putative uncharacterized protein OS=Vitis vinifera GN=VIT_07s0031g02620 PE=4 SV=1	vvi:100242231 hypothetical protein LOC100242231	KOG1339 Aspartyl protease	gi|731327104|ref|XP_010674354.1| PREDICTED: aspartic proteinase Asp1 isoform X2 [Beta vulgaris subsp. vulgaris] // gi|731327106|ref|XP_010674355.1| PREDICTED: aspartic proteinase Asp1 isoform X2 [Beta vulgaris subsp. vulgaris]	gi|731327105|ref|XM_010676053.1| PREDICTED: Beta vulgaris subsp. vulgaris aspartic proteinase Asp1 (LOC104890531), transcript variant X3, mRNA
Sp_002650_ghuw	sp|P04802|SYDC_YEAST Aspartate--tRNA ligase, cytoplasmic OS=Saccharomyces cerevisiae (strain ATCC 204508 / S288c) GN=DPS1 PE=1 SV=3	tr|A0A022QRN3|A0A022QRN3_ERYGU Uncharacterized protein OS=Erythranthe guttata GN=MIMGU_mgv1a004174mg PE=3 SV=1	vvi:100262746 hypothetical protein LOC100262746; K01876 aspartyl-tRNA synthetase [EC:6.1.1.12]	KOG0556 Aspartyl-tRNA synthetase	gi|731323589|ref|XP_010672510.1| PREDICTED: aspartate--tRNA ligase, cytoplasmic-like [Beta vulgaris subsp. vulgaris]	gi|731323588|ref|XM_010674208.1| PREDICTED: Beta vulgaris subsp. vulgaris aspartate--tRNA ligase, cytoplasmic-like (LOC104889068), mRNA
Sp_002660_etag	sp|Q6AWU6|HOL3_ARATH Probable thiol methyltransferase 2 OS=Arabidopsis thaliana GN=HOL3 PE=1 SV=1	tr|A0A067ECJ3|A0A067ECJ3_CITSI Uncharacterized protein OS=Citrus sinensis GN=CISIN_1g024021mg PE=4 SV=1	vvi:100267940 hypothetical protein LOC100267940		gi|731323577|ref|XP_010672505.1| PREDICTED: probable thiol methyltransferase 2 isoform X1 [Beta vulgaris subsp. vulgaris]	gi|731323578|ref|XR_789518.1| PREDICTED: Beta vulgaris subsp. vulgaris probable thiol methyltransferase 2 (LOC104889063), transcript variant X2, misc_RNA
Sp_002670_dawm	sp|O80560|IP5PC_ARATH Type I inositol 1,4,5-trisphosphate 5-phosphatase 12 OS=Arabidopsis thaliana GN=5PTASE12 PE=1 SV=1	tr|I1KNT8|I1KNT8_SOYBN Uncharacterized protein OS=Glycine max PE=4 SV=1	vvi:100245620 hypothetical protein LOC100245620	KOG0565 Inositol polyphosphate 5-phosphatase and related proteins	gi|731323574|ref|XP_010672504.1| PREDICTED: type I inositol 1,4,5-trisphosphate 5-phosphatase 12 isoform X2 [Beta vulgaris subsp. vulgaris]	gi|731323573|ref|XM_010674202.1| PREDICTED: Beta vulgaris subsp. vulgaris type I inositol 1,4,5-trisphosphate 5-phosphatase 12 (LOC104889061), transcript variant X2, mRNA
Sp_002680_uzsd	sp|Q6AWW5|Y5262_ARATH Ankyrin repeat-containing protein At5g02620 OS=Arabidopsis thaliana GN=At5g02620 PE=1 SV=1	tr|A0A067KBC0|A0A067KBC0_JATCU Uncharacterized protein OS=Jatropha curcas GN=JCGZ_19273 PE=4 SV=1	vvi:100264458 hypothetical protein LOC100264458	KOG0504 FOG: Ankyrin repeat	gi|731323570|ref|XP_010672502.1| PREDICTED: ankyrin repeat-containing protein At5g02620-like [Beta vulgaris subsp. vulgaris]	gi|731323569|ref|XM_010674200.1| PREDICTED: Beta vulgaris subsp. vulgaris ankyrin repeat-containing protein At5g02620-like (LOC104889060), mRNA
Sp_002690_peah	sp|P48979|PGLR_PRUPE Polygalacturonase OS=Prunus persica PE=2 SV=1	tr|M4F9B3|M4F9B3_BRARP Uncharacterized protein OS=Brassica rapa subsp. pekinensis GN=Bra037676 PE=3 SV=1	rcu:RCOM_1267870 Polygalacturonase precursor, putative (EC:3.2.1.67)	TWOG0115 Endo-polygalacturonase	gi|731323697|ref|XP_010672570.1| PREDICTED: polygalacturonase-like [Beta vulgaris subsp. vulgaris]	gi|731323696|ref|XM_010674268.1| PREDICTED: Beta vulgaris subsp. vulgaris polygalacturonase-like (LOC104889124), mRNA
Sp_002700_pian					gi|731375826|ref|XP_010667375.1| PREDICTED: cleavage stimulating factor 64 [Beta vulgaris subsp. vulgaris]	gi|731375825|ref|XM_010669073.1| PREDICTED: Beta vulgaris subsp. vulgaris cleavage stimulating factor 64 (LOC104884428), mRNA
Sp_002710_necw		tr|A0A067JIV2|A0A067JIV2_JATCU Uncharacterized protein OS=Jatropha curcas GN=JCGZ_01932 PE=4 SV=1	rcu:RCOM_0297330 mRNA splicing factor, putative; K14407 cleavage stimulation factor subunit 2		gi|731375826|ref|XP_010667375.1| PREDICTED: cleavage stimulating factor 64 [Beta vulgaris subsp. vulgaris]	gi|731375825|ref|XM_010669073.1| PREDICTED: Beta vulgaris subsp. vulgaris cleavage stimulating factor 64 (LOC104884428), mRNA
Sp_002720_ycnh
Sp_002730_tzwu	sp|Q41142|PLDA1_RICCO Phospholipase D alpha 1 OS=Ricinus communis GN=PLD1 PE=1 SV=1	tr|A0A068UQ75|A0A068UQ75_COFCA Phospholipase D OS=Coffea canephora GN=GSCOC_T00031134001 PE=3 SV=1	rcu:RCOM_0899520 phopholipase d alpha, putative (EC:3.1.4.4)	KOG1329 Phospholipase D1	gi|731353296|ref|XP_010687988.1| PREDICTED: phospholipase D alpha 1-like [Beta vulgaris subsp. vulgaris] // gi|731353298|ref|XP_010687989.1| PREDICTED: phospholipase D alpha 1-like [Beta vulgaris subsp. vulgaris]	gi|731353297|ref|XM_010689687.1| PREDICTED: Beta vulgaris subsp. vulgaris phospholipase D alpha 1-like (LOC104902031), transcript variant X2, mRNA
Sp_002740_jjup	sp|Q9NVG8|TBC13_HUMAN TBC1 domain family member 13 OS=Homo sapiens GN=TBC1D13 PE=1 SV=3	tr|F6HH92|F6HH92_VITVI Putative uncharacterized protein OS=Vitis vinifera GN=VIT_11s0016g05350 PE=4 SV=1	vvi:100264542 hypothetical protein LOC100264542	KOG4567 GTPase-activating protein	gi|731353300|ref|XP_010687991.1| PREDICTED: TBC domain-containing protein C1952.17c-like isoform X1 [Beta vulgaris subsp. vulgaris]	gi|731353299|ref|XM_010689689.1| PREDICTED: Beta vulgaris subsp. vulgaris TBC domain-containing protein C1952.17c-like (LOC104902032), transcript variant X1, mRNA
Sp_002750_drop	sp|Q8LBH4|SPX1_ARATH SPX domain-containing protein 1 OS=Arabidopsis thaliana GN=SPX1 PE=2 SV=2	tr|A0A067KKR6|A0A067KKR6_JATCU Uncharacterized protein OS=Jatropha curcas GN=JCGZ_13334 PE=4 SV=1	vvi:100243923 hypothetical protein LOC100243923	KOG1161 Protein involved in vacuolar polyphosphate accumulation, contains SPX domain	gi|731353306|ref|XP_010687994.1| PREDICTED: SPX domain-containing protein 2 [Beta vulgaris subsp. vulgaris]	gi|731353305|ref|XM_010689692.1| PREDICTED: Beta vulgaris subsp. vulgaris SPX domain-containing protein 2 (LOC104902034), mRNA
Sp_002760_uhhs	sp|Q9XIA9|LACS2_ARATH Long chain acyl-CoA synthetase 2 OS=Arabidopsis thaliana GN=LACS2 PE=2 SV=1	tr|K4B3D1|K4B3D1_SOLLC Uncharacterized protein OS=Solanum lycopersicum GN=Solyc01g109180.2 PE=4 SV=1	vvi:100257137 hypothetical protein LOC100257137; K01897 long-chain acyl-CoA synthetase [EC:6.2.1.3]	KOG1256 Long-chain acyl-CoA synthetases (AMP-forming)	gi|731358844|ref|XP_010690967.1| PREDICTED: long chain acyl-CoA synthetase 2 [Beta vulgaris subsp. vulgaris]	gi|731358843|ref|XM_010692665.1| PREDICTED: Beta vulgaris subsp. vulgaris long chain acyl-CoA synthetase 2 (LOC104904421), mRNA
Sp_002770_drpg	sp|Q6PBN4|CQ10X_DANRE Coenzyme Q-binding protein COQ10 homolog, mitochondrial OS=Danio rerio GN=zgc:73324 PE=2 SV=2	tr|K4BUX3|K4BUX3_SOLLC Uncharacterized protein OS=Solanum lycopersicum GN=Solyc04g078890.2 PE=4 SV=1	pop:POPTR_1072015 hypothetical protein	KOG3177 Oligoketide cyclase/lipid transport protein	gi|731367579|ref|XP_010695686.1| PREDICTED: coenzyme Q-binding protein COQ10 homolog, mitochondrial-like [Beta vulgaris subsp. vulgaris]	gi|731358845|ref|XM_010692666.1| PREDICTED: Beta vulgaris subsp. vulgaris coenzyme Q-binding protein COQ10 homolog B, mitochondrial-like (LOC104904422), mRNA
Sp_002780_xgtf	sp|Q9SZL7|FRS9_ARATH Protein FAR1-RELATED SEQUENCE 9 OS=Arabidopsis thaliana GN=FRS9 PE=2 SV=2	tr|M5W6E5|M5W6E5_PRUPE Uncharacterized protein OS=Prunus persica GN=PRUPE_ppa003787mg PE=4 SV=1	vvi:100262332 hypothetical protein LOC100262332	TWOG0131 mutator-like transposase	gi|731358165|ref|XP_010690588.1| PREDICTED: protein FAR1-RELATED SEQUENCE 9 [Beta vulgaris subsp. vulgaris] // gi|731358167|ref|XP_010690589.1| PREDICTED: protein FAR1-RELATED SEQUENCE 9 [Beta vulgaris subsp. vulgaris] // gi|731358169|ref|XP_010690590.1| PREDICTED: protein FAR1-RELATED SEQUENCE 9 [Beta vulgaris subsp. vulgaris]	gi|731358168|ref|XM_010692288.1| PREDICTED: Beta vulgaris subsp. vulgaris protein FAR1-RELATED SEQUENCE 9 (LOC104904099), transcript variant X3, mRNA
Sp_002790_ktjc	sp|Q9LJG8|ASIL2_ARATH Trihelix transcription factor ASIL2 OS=Arabidopsis thaliana GN=ASIL2 PE=2 SV=1	tr|W9R598|W9R598_9ROSA Uncharacterized protein OS=Morus notabilis GN=L484_008033 PE=4 SV=1	pop:POPTR_591748 hypothetical protein	KOG4282 Transcription factor GT-2 and related proteins, contains trihelix DNA-binding/SANT domain	gi|731358848|ref|XP_010690969.1| PREDICTED: uncharacterized protein LOC104904423 [Beta vulgaris subsp. vulgaris]	gi|731358847|ref|XM_010692667.1| PREDICTED: Beta vulgaris subsp. vulgaris uncharacterized LOC104904423 (LOC104904423), mRNA
Sp_002800_imqg	sp|Q9SVL6|CRPM2_ARATH Cold-regulated 413 plasma membrane protein 2 OS=Arabidopsis thaliana GN=COR413PM2 PE=2 SV=1	tr|Q6PQ36|Q6PQ36_9CARY Putative stress-responsive protein OS=Tamarix androssowii PE=2 SV=1	pop:POPTR_833083 hypothetical protein		gi|731358850|ref|XP_010690970.1| PREDICTED: cold-regulated 413 plasma membrane protein 2 [Beta vulgaris subsp. vulgaris]	gi|731358849|ref|XM_010692668.1| PREDICTED: Beta vulgaris subsp. vulgaris cold-regulated 413 plasma membrane protein 2 (LOC104904424), mRNA
Sp_002810_gdah	sp|Q680K2|GPPL1_ARATH Haloacid dehalogenase-like hydrolase domain-containing protein At4g39970 OS=Arabidopsis thaliana GN=At4g39970 PE=2 SV=1	tr|I1KSZ7|I1KSZ7_SOYBN Uncharacterized protein OS=Glycine max PE=4 SV=1	rcu:RCOM_0038360 2-deoxyglucose-6-phosphate phosphatase, putative	KOG2914 Predicted haloacid-halidohydrolase and related hydrolases	gi|731338816|ref|XP_010680520.1| PREDICTED: haloacid dehalogenase-like hydrolase domain-containing protein At4g39970 [Beta vulgaris subsp. vulgaris]	gi|731338815|ref|XM_010682218.1| PREDICTED: Beta vulgaris subsp. vulgaris haloacid dehalogenase-like hydrolase domain-containing protein At4g39970 (LOC104895652), mRNA
Sp_002820_irxf	sp|P39598|YWBO_BACSU Uncharacterized protein YwbO OS=Bacillus subtilis (strain 168) GN=ywbO PE=4 SV=1	tr|A0A061EFK8|A0A061EFK8_THECC DSBA oxidoreductase family protein isoform 2 OS=Theobroma cacao GN=TCM_018984 PE=4 SV=1	pop:POPTR_828387 hypothetical protein		gi|731316086|ref|XP_010694147.1| PREDICTED: uncharacterized protein LOC104906998 [Beta vulgaris subsp. vulgaris]	gi|731316085|ref|XM_010695845.1| PREDICTED: Beta vulgaris subsp. vulgaris uncharacterized LOC104906998 (LOC104906998), mRNA
Sp_002830_njre	sp|Q8LE94|RING3_ARATH E3 ubiquitin-protein ligase At3g02290 OS=Arabidopsis thaliana GN=At3g02290 PE=2 SV=1	tr|M5WZ55|M5WZ55_PRUPE Uncharacterized protein OS=Prunus persica GN=PRUPE_ppa011007mg PE=4 SV=1	vvi:100244614 hypothetical protein LOC100244614	KOG0800 FOG: Predicted E3 ubiquitin ligase	gi|731316088|ref|XP_010694153.1| PREDICTED: E3 ubiquitin-protein ligase At3g02290-like [Beta vulgaris subsp. vulgaris]	gi|731316087|ref|XM_010695851.1| PREDICTED: Beta vulgaris subsp. vulgaris E3 ubiquitin-protein ligase At3g02290-like (LOC104907005), mRNA
Sp_002840_ptkc	sp|Q8VZF6|EDR2L_ARATH Protein ENHANCED DISEASE RESISTANCE 2-like OS=Arabidopsis thaliana GN=EDR2L PE=2 SV=1	tr|G5DX32|G5DX32_SILLA Putative uncharacterized protein (Fragment) OS=Silene latifolia PE=2 SV=1	vvi:100257058 hypothetical protein LOC100257058		gi|731362584|ref|XP_010692962.1| PREDICTED: protein ENHANCED DISEASE RESISTANCE 2-like [Beta vulgaris subsp. vulgaris]	gi|731362583|ref|XM_010694660.1| PREDICTED: Beta vulgaris subsp. vulgaris protein ENHANCED DISEASE RESISTANCE 2-like (LOC104905988), mRNA
Sp_002850_zjpf
Sp_002860_wmgy		tr|A0A0D2V723|A0A0D2V723_GOSRA Uncharacterized protein OS=Gossypium raimondii GN=B456_012G158300 PE=4 SV=1	rcu:RCOM_1419880 1-acyl-sn-glycerol-3-phosphate acyltransferase zeta precursor, putative; K13506 glycerol-3-phosphate O-acyltransferase 3/4 [EC:2.3.1.15]	KOG2898 Predicted phosphate acyltransferase, contains PlsC domain	gi|731357528|ref|XP_010690259.1| PREDICTED: glycerol-3-phosphate acyltransferase 3-like [Beta vulgaris subsp. vulgaris] // gi|731357530|ref|XP_010690260.1| PREDICTED: glycerol-3-phosphate acyltransferase 3-like [Beta vulgaris subsp. vulgaris] // gi|731357532|ref|XP_010690262.1| PREDICTED: glycerol-3-phosphate acyltransferase 3-like [Beta vulgaris subsp. vulgaris]	gi|731357531|ref|XM_010691960.1| PREDICTED: Beta vulgaris subsp. vulgaris glycerol-3-phosphate acyltransferase 3-like (LOC104903833), transcript variant X3, mRNA
Sp_002870_qerg	sp|Q5U9T2|LECH_HORVU Horcolin OS=Hordeum vulgare PE=3 SV=1	tr|A0A0D3HM16|A0A0D3HM16_9ORYZ Uncharacterized protein OS=Oryza barthii PE=4 SV=1	zma:100192837 AY109764; LOC100192837		gi|731319396|ref|XP_010670233.1| PREDICTED: mannose/glucose-specific lectin-like [Beta vulgaris subsp. vulgaris]
Sp_002880_aizx	sp|P0C5C6|GOS9_ORYSJ Protein GOS9 OS=Oryza sativa subsp. japonica GN=GOS9 PE=2 SV=1	tr|K3ZAE7|K3ZAE7_SETIT Uncharacterized protein OS=Setaria italica GN=Si023518m.g PE=4 SV=1	osa:4348043 Os10g0132300		gi|731337636|ref|XP_010679894.1| PREDICTED: mannose/glucose-specific lectin-like [Beta vulgaris subsp. vulgaris]
Sp_002890_hkyj	sp|P64956|Y2253_MYCBO Uncharacterized protein Mb2253c OS=Mycobacterium bovis (strain ATCC BAA-935 / AF2122/97) GN=Mb2253c PE=3 SV=1	tr|V4S9R5|V4S9R5_9ROSI Uncharacterized protein OS=Citrus clementina GN=CICLE_v10012229mg PE=4 SV=1	vvi:100242330 hypothetical protein LOC100242330	KOG0017 FOG: Transposon-encoded proteins with TYA, reverse transcriptase, integrase domains in various combinations	gi|731372654|ref|XP_010666413.1| PREDICTED: uncharacterized protein LOC104883567 isoform X1 [Beta vulgaris subsp. vulgaris] // gi|731372657|ref|XP_010666414.1| PREDICTED: uncharacterized protein LOC104883567 isoform X1 [Beta vulgaris subsp. vulgaris]	gi|731372660|ref|XM_010668113.1| PREDICTED: Beta vulgaris subsp. vulgaris uncharacterized LOC104883567 (LOC104883567), transcript variant X3, mRNA
Sp_002900_giis	sp|Q9LRS2|TBL22_ARATH Protein ALTERED XYLOGLUCAN 4-like OS=Arabidopsis thaliana GN=AXY4L PE=2 SV=1	tr|A0A061EBK7|A0A061EBK7_THECC Trichome birefringence-like 22, putative OS=Theobroma cacao GN=TCM_016826 PE=4 SV=1	pop:POPTR_232704 hypothetical protein		gi|731376308|ref|XP_010667526.1| PREDICTED: protein ALTERED XYLOGLUCAN 4-like [Beta vulgaris subsp. vulgaris]	gi|731376307|ref|XM_010669224.1| PREDICTED: Beta vulgaris subsp. vulgaris protein ALTERED XYLOGLUCAN 4-like (LOC104884548), mRNA
Sp_002910_qcec		tr|A5AGR0|A5AGR0_VITVI Putative uncharacterized protein OS=Vitis vinifera GN=VITISV_002643 PE=4 SV=1	vvi:100249281 hypothetical protein LOC100249281		gi|731376311|ref|XP_010667527.1| PREDICTED: uncharacterized protein LOC104884549 [Beta vulgaris subsp. vulgaris]	gi|731376310|ref|XM_010669225.1| PREDICTED: Beta vulgaris subsp. vulgaris uncharacterized LOC104884549 (LOC104884549), mRNA
Sp_002920_fdyn	sp|F4IIU4|AIR9_ARATH 187-kDa microtubule-associated protein AIR9 OS=Arabidopsis thaliana GN=AIR9 PE=1 SV=1	tr|A0A061DX26|A0A061DX26_THECC Outer arm dynein light chain 1 protein isoform 1 OS=Theobroma cacao GN=TCM_006091 PE=4 SV=1	vvi:100253161 hypothetical protein LOC100253161	KOG0531 Protein phosphatase 1, regulatory subunit, and related proteins	gi|731351494|ref|XP_010687068.1| PREDICTED: 187-kDa microtubule-associated protein AIR9 [Beta vulgaris subsp. vulgaris]	gi|731351493|ref|XM_010688766.1| PREDICTED: Beta vulgaris subsp. vulgaris 187-kDa microtubule-associated protein AIR9 (LOC104901220), mRNA
Sp_002930_cfau	sp|Q54DY9|BCS1B_DICDI Probable mitochondrial chaperone BCS1-B OS=Dictyostelium discoideum GN=bcsl1b PE=3 SV=1	tr|A0A072UQF5|A0A072UQF5_MEDTR P-loop nucleoside triphosphate hydrolase superfamily protein OS=Medicago truncatula GN=MTR_4g107370 PE=3 SV=1	vvi:100252443 hypothetical protein LOC100252443	KOG0743 AAA+-type ATPase	gi|731335797|ref|XP_010678907.1| PREDICTED: uncharacterized protein LOC104894384 [Beta vulgaris subsp. vulgaris]	gi|731335796|ref|XM_010680605.1| PREDICTED: Beta vulgaris subsp. vulgaris uncharacterized LOC104894384 (LOC104894384), mRNA
Sp_002940_zeny	sp|Q9Y5Q9|TF3C3_HUMAN General transcription factor 3C polypeptide 3 OS=Homo sapiens GN=GTF3C3 PE=1 SV=1	tr|A0A061FIS4|A0A061FIS4_THECC Tetratricopeptide repeat-containing protein, putative isoform 1 OS=Theobroma cacao GN=TCM_036070 PE=4 SV=1	osa:4350254 Os11g0266800	KOG2076 RNA polymerase III transcription factor TFIIIC	gi|731335301|ref|XP_010678657.1| PREDICTED: general transcription factor 3C polypeptide 3 [Beta vulgaris subsp. vulgaris] // gi|731335303|ref|XP_010678658.1| PREDICTED: general transcription factor 3C polypeptide 3 [Beta vulgaris subsp. vulgaris]	gi|731335302|ref|XM_010680356.1| PREDICTED: Beta vulgaris subsp. vulgaris general transcription factor 3C polypeptide 3 (LOC104894179), transcript variant X2, mRNA
Sp_002950_rcud	sp|P35614|ERF1Z_ARATH Eukaryotic peptide chain release factor subunit 1-3 OS=Arabidopsis thaliana GN=ERF1-3 PE=1 SV=1	tr|A0A0A0KZH4|A0A0A0KZH4_CUCSA Uncharacterized protein OS=Cucumis sativus GN=Csa_4G293340 PE=4 SV=1	pop:POPTR_732023 hypothetical protein; K03265 peptide chain release factor eRF subunit 1	KOG0688 Peptide chain release factor 1 (eRF1)	gi|731335227|ref|XP_010678624.1| PREDICTED: eukaryotic peptide chain release factor subunit 1-3 [Beta vulgaris subsp. vulgaris]	gi|731335226|ref|XM_010680322.1| PREDICTED: Beta vulgaris subsp. vulgaris eukaryotic peptide chain release factor subunit 1-3 (LOC104894144), mRNA
Sp_002960_ktdu	sp|P24397|HY6H_HYONI Hyoscyamine 6-dioxygenase OS=Hyoscyamus niger GN=H6H PE=1 SV=1	tr|A0A067FYC4|A0A067FYC4_CITSI Uncharacterized protein OS=Citrus sinensis GN=CISIN_1g043744mg PE=3 SV=1	vvi:100244569 hypothetical protein LOC100244569	KOG0143 Iron/ascorbate family oxidoreductases	gi|731336409|ref|XP_010679238.1| PREDICTED: 2'-deoxymugineic-acid 2'-dioxygenase-like [Beta vulgaris subsp. vulgaris] // gi|731336411|ref|XP_010679239.1| PREDICTED: 2'-deoxymugineic-acid 2'-dioxygenase-like [Beta vulgaris subsp. vulgaris] // gi|731336413|ref|XP_010679240.1| PREDICTED: 2'-deoxymugineic-acid 2'-dioxygenase-like [Beta vulgaris subsp. vulgaris]	gi|731336412|ref|XM_010680938.1| PREDICTED: Beta vulgaris subsp. vulgaris 2'-deoxymugineic-acid 2'-dioxygenase-like (LOC104894651), transcript variant X3, mRNA
Sp_002970_wsoo	sp|Q96A57|TM230_HUMAN Transmembrane protein 230 OS=Homo sapiens GN=TMEM230 PE=1 SV=1	tr|V7CJ15|V7CJ15_PHAVU Uncharacterized protein OS=Phaseolus vulgaris GN=PHAVU_002G129000g PE=4 SV=1	pop:POPTR_813903 hypothetical protein	KOG4753 Predicted membrane protein	gi|593790238|ref|XP_007158158.1| hypothetical protein PHAVU_002G129000g [Phaseolus vulgaris] // gi|561031573|gb|ESW30152.1| hypothetical protein PHAVU_002G129000g [Phaseolus vulgaris]	gi|731335234|ref|XM_010680326.1| PREDICTED: Beta vulgaris subsp. vulgaris transmembrane protein 230 (LOC104894146), mRNA
Sp_002980_sdyx
Sp_002990_cghr
Sp_003000_xorr		tr|F6GU90|F6GU90_VITVI Putative uncharacterized protein OS=Vitis vinifera GN=VIT_06s0004g01720 PE=4 SV=1	vvi:100263843 hypothetical protein LOC100263843		gi|731325585|ref|XP_010673591.1| PREDICTED: uncharacterized protein LOC104889945 [Beta vulgaris subsp. vulgaris]	gi|731325584|ref|XM_010675289.1| PREDICTED: Beta vulgaris subsp. vulgaris uncharacterized LOC104889945 (LOC104889945), mRNA
Sp_003010_imwt		tr|A0A061GRT6|A0A061GRT6_THECC Golgin subfamily A member 4, putative OS=Theobroma cacao GN=TCM_040557 PE=4 SV=1	rcu:RCOM_1577220 hypothetical protein		gi|731325587|ref|XP_010673592.1| PREDICTED: uncharacterized protein LOC104889947 [Beta vulgaris subsp. vulgaris]	gi|731325586|ref|XM_010675290.1| PREDICTED: Beta vulgaris subsp. vulgaris uncharacterized LOC104889947 (LOC104889947), mRNA
Sp_003020_mejr	sp|Q66GR3|BH130_ARATH Transcription factor bHLH130 OS=Arabidopsis thaliana GN=BHLH130 PE=1 SV=1	tr|B9RI88|B9RI88_RICCO DNA binding protein, putative OS=Ricinus communis GN=RCOM_1577230 PE=4 SV=1	vvi:100253656 hypothetical protein LOC100253656		gi|731325591|ref|XP_010673593.1| PREDICTED: transcription factor bHLH130 [Beta vulgaris subsp. vulgaris]	gi|731325590|ref|XM_010675291.1| PREDICTED: Beta vulgaris subsp. vulgaris transcription factor bHLH130 (LOC104889949), mRNA
Sp_003030_fecq	sp|Q00874|DR100_ARATH DNA-damage-repair/toleration protein DRT100 OS=Arabidopsis thaliana GN=DRT100 PE=2 SV=2	tr|A0A059D9H3|A0A059D9H3_EUCGR Uncharacterized protein OS=Eucalyptus grandis GN=EUGRSUZ_B03671 PE=4 SV=1	vvi:100241571 hypothetical protein LOC100241571	KOG0619 FOG: Leucine rich repeat	gi|731325594|ref|XP_010673595.1| PREDICTED: DNA-damage-repair/toleration protein DRT100-like [Beta vulgaris subsp. vulgaris]	gi|731325593|ref|XM_010675293.1| PREDICTED: Beta vulgaris subsp. vulgaris DNA-damage-repair/toleration protein DRT100-like (LOC104889951), mRNA
Sp_003040_udox		tr|K4DI33|K4DI33_SOLLC Uncharacterized protein OS=Solanum lycopersicum GN=Solyc12g100120.1 PE=4 SV=1	vvi:100246702 hypothetical protein LOC100246702; K09955 hypothetical protein		gi|731325596|ref|XP_010673596.1| PREDICTED: uncharacterized protein LOC104889952 [Beta vulgaris subsp. vulgaris]	gi|731325595|ref|XM_010675294.1| PREDICTED: Beta vulgaris subsp. vulgaris uncharacterized LOC104889952 (LOC104889952), mRNA
Sp_003050_suzz	sp|P12359|PSBO_SPIOL Oxygen-evolving enhancer protein 1, chloroplastic OS=Spinacia oleracea GN=PSBO PE=1 SV=1	tr|B5BT06|B5BT06_SALEU 33 kDa protein of the oxygen-evolving complex OS=Salicornia europaea GN=OEE1 PE=2 SV=1	pop:POPTR_813989 photosystem II oxygen-evolving complex 33 KDa subunit; K02716 photosystem II oxygen-evolving enhancer protein 1		gi|131386|sp|P12359.1|PSBO_SPIOL RecName: Full=Oxygen-evolving enhancer protein 1, chloroplastic; Short=OEE1; AltName: Full=33 kDa subunit of oxygen evolving system of photosystem II; AltName: Full=33 kDa thylakoid membrane protein; AltName: Full=OEC 33 kDa subunit; Flags: Precursor [Spinacia oleracea]	gi|21282|emb|X05548.1| Spinach mRNA for 33kDA precursor protein (associated with photosynthetic water oxidation complex)
Sp_003060_scgs	sp|O81791|RKD5_ARATH Protein RKD5 OS=Arabidopsis thaliana GN=RKD5 PE=3 SV=1	tr|V4TKR6|V4TKR6_9ROSI Uncharacterized protein OS=Citrus clementina GN=CICLE_v10032332mg PE=4 SV=1	pop:POPTR_551239 hypothetical protein		gi|731325600|ref|XP_010673598.1| PREDICTED: protein NLP9 [Beta vulgaris subsp. vulgaris]	gi|731325599|ref|XM_010675296.1| PREDICTED: Beta vulgaris subsp. vulgaris protein NLP9 (LOC104889954), mRNA
Sp_003070_eeuh		tr|A9PCJ9|A9PCJ9_POPTR Uncharacterized protein OS=Populus trichocarpa GN=POPTR_0014s01410g PE=2 SV=1	pop:POPTR_823861 hypothetical protein		gi|743944116|ref|XP_011016573.1| PREDICTED: uncharacterized protein LOC105120086 [Populus euphratica]
Sp_003080_gigj	sp|Q9MAC5|PTBP1_ARATH Polypyrimidine tract-binding protein homolog 1 OS=Arabidopsis thaliana GN=PTB PE=1 SV=1	tr|W9QF31|W9QF31_9ROSA Polypyrimidine tract-binding protein-1-like protein OS=Morus notabilis GN=L484_013580 PE=4 SV=1	vvi:100266445 hypothetical protein LOC100266445	KOG1190 Polypyrimidine tract-binding protein	gi|731363119|ref|XP_010693256.1| PREDICTED: polypyrimidine tract-binding protein homolog 1 isoform X1 [Beta vulgaris subsp. vulgaris]	gi|731363118|ref|XM_010694954.1| PREDICTED: Beta vulgaris subsp. vulgaris polypyrimidine tract-binding protein homolog 1 (LOC104906224), transcript variant X1, mRNA
Sp_003090_inci	sp|Q5UPH8|YR106_MIMIV Uncharacterized protein R106 OS=Acanthamoeba polyphaga mimivirus GN=MIMI_R106 PE=4 SV=1	tr|U5FLQ6|U5FLQ6_POPTR Uncharacterized protein OS=Populus trichocarpa GN=POPTR_0015s05440g PE=4 SV=1	pop:POPTR_580614 hypothetical protein		gi|731361370|ref|XP_010692317.1| PREDICTED: uncharacterized protein LOC104905463 [Beta vulgaris subsp. vulgaris] // gi|731361372|ref|XP_010692318.1| PREDICTED: uncharacterized protein LOC104905463 [Beta vulgaris subsp. vulgaris] // gi|731361374|ref|XP_010692319.1| PREDICTED: uncharacterized protein LOC104905463 [Beta vulgaris subsp. vulgaris] // gi|731361376|ref|XP_010692320.1| PREDICTED: unchara…	gi|731361375|ref|XM_010694018.1| PREDICTED: Beta vulgaris subsp. vulgaris uncharacterized LOC104905463 (LOC104905463), transcript variant X4, mRNA
Sp_003100_txnc	sp|Q9LPC7|CP18A_ARATH Peptidyl-prolyl cis-trans isomerase CYP18-1 OS=Arabidopsis thaliana GN=CYP18-1 PE=2 SV=1	tr|A0A0B2S600|A0A0B2S600_GLYSO Peptidyl-prolyl cis-trans isomerase OS=Glycine soja GN=glysoja_028754 PE=3 SV=1	ath:AT1G01940 peptidyl-prolyl cis-trans isomerase cyclophilin-type family protein; K12734 peptidyl-prolyl cis-trans isomerase-like 3 [EC:5.2.1.8]	KOG0884 Similar to cyclophilin-type peptidyl-prolyl cis-trans isomerase	gi|695010536|ref|XP_009391941.1| PREDICTED: peptidyl-prolyl cis-trans isomerase CYP18-1 [Musa acuminata subsp. malaccensis] // gi|695010539|ref|XP_009391942.1| PREDICTED: peptidyl-prolyl cis-trans isomerase CYP18-1 [Musa acuminata subsp. malaccensis]	gi|731361367|ref|XM_010694014.1| PREDICTED: Beta vulgaris subsp. vulgaris peptidyl-prolyl cis-trans isomerase CYP18-1 (LOC104905462), mRNA
Sp_003110_rkzf	sp|Q3U145|TMM64_MOUSE Transmembrane protein 64 OS=Mus musculus GN=Tmem64 PE=2 SV=1	tr|A0A067F8M3|A0A067F8M3_CITSI Uncharacterized protein OS=Citrus sinensis GN=CISIN_1g022614mg PE=4 SV=1	pop:POPTR_817317 hypothetical protein	KOG3140 Predicted membrane protein	gi|731361366|ref|XP_010692315.1| PREDICTED: Golgi apparatus membrane protein TVP38-like [Beta vulgaris subsp. vulgaris]	gi|731361365|ref|XM_010694013.1| PREDICTED: Beta vulgaris subsp. vulgaris Golgi apparatus membrane protein TVP38-like (LOC104905461), mRNA
Sp_003120_eofh	sp|Q66H85|ANKZ1_RAT Ankyrin repeat and zinc finger domain-containing protein 1 OS=Rattus norvegicus GN=Ankzf1 PE=2 SV=1	tr|A0A067K907|A0A067K907_JATCU Uncharacterized protein OS=Jatropha curcas GN=JCGZ_14506 PE=4 SV=1	vvi:100254117 hypothetical protein LOC100254117	KOG2505 Ankyrin repeat protein	gi|731361364|ref|XP_010692314.1| PREDICTED: ankyrin repeat and zinc finger domain-containing protein 1 [Beta vulgaris subsp. vulgaris]	gi|731361363|ref|XM_010694012.1| PREDICTED: Beta vulgaris subsp. vulgaris ankyrin repeat and zinc finger domain-containing protein 1 (LOC104905460), mRNA
Sp_003130_hrrf	sp|O22126|FLA8_ARATH Fasciclin-like arabinogalactan protein 8 OS=Arabidopsis thaliana GN=FLA8 PE=1 SV=1	tr|M5X194|M5X194_PRUPE Uncharacterized protein OS=Prunus persica GN=PRUPE_ppa006158mg PE=4 SV=1	vvi:100243647 hypothetical protein LOC100243647		gi|731361362|ref|XP_010692313.1| PREDICTED: fasciclin-like arabinogalactan protein 8 [Beta vulgaris subsp. vulgaris]	gi|731361361|ref|XM_010694011.1| PREDICTED: Beta vulgaris subsp. vulgaris fasciclin-like arabinogalactan protein 8 (LOC104905459), mRNA
Sp_003140_hfzs	sp|Q6EPP9|GRF10_ORYSJ Growth-regulating factor 10 OS=Oryza sativa subsp. japonica GN=GRF10 PE=2 SV=1	tr|W9RE94|W9RE94_9ROSA Uncharacterized protein OS=Morus notabilis GN=L484_022456 PE=4 SV=1	pop:POPTR_244111 hypothetical protein		gi|731361358|ref|XP_010692311.1| PREDICTED: growth-regulating factor 9 [Beta vulgaris subsp. vulgaris]	gi|731361357|ref|XM_010694009.1| PREDICTED: Beta vulgaris subsp. vulgaris growth-regulating factor 9 (LOC104905457), mRNA
Sp_003150_enie	sp|Q5Q0H2|FLA19_ARATH Fasciclin-like arabinogalactan protein 19 OS=Arabidopsis thaliana GN=FLA19 PE=2 SV=2	tr|D7T8D0|D7T8D0_VITVI Putative uncharacterized protein OS=Vitis vinifera GN=VIT_01s0011g06650 PE=4 SV=1	vvi:100254192 hypothetical protein LOC100254192		gi|731360821|ref|XP_010692025.1| PREDICTED: fasciclin-like arabinogalactan protein 21 [Beta vulgaris subsp. vulgaris]	gi|731360820|ref|XM_010693723.1| PREDICTED: Beta vulgaris subsp. vulgaris fasciclin-like arabinogalactan protein 21 (LOC104905250), mRNA
Sp_003160_gcdi	sp|Q9FLP6|SUMO2_ARATH Small ubiquitin-related modifier 2 OS=Arabidopsis thaliana GN=SUMO2 PE=1 SV=1	tr|D6WER3|D6WER3_TRICA Small ubiquitin-related modifier OS=Tribolium castaneum GN=TcasGA2_TC003790 PE=3 SV=1	tca:659377 similar to CG4494-PA; K12160 small ubiquitin-related modifier	KOG1769 Ubiquitin-like proteins	gi|91079536|ref|XP_970781.1| PREDICTED: small ubiquitin-related modifier 3 [Tribolium castaneum] // gi|270004438|gb|EFA00886.1| hypothetical protein TcasGA2_TC003790 [Tribolium castaneum]
Sp_003170_kkod	sp|O23710|PSB7A_ARATH Proteasome subunit beta type-7-A OS=Arabidopsis thaliana GN=PBB1 PE=1 SV=2	tr|A0A022QVQ7|A0A022QVQ7_ERYGU Proteasome subunit beta type OS=Erythranthe guttata GN=MIMGU_mgv1a011710mg PE=3 SV=1	ath:AT3G27430 PBB1; PBB1; endopeptidase/ peptidase/ threonine-type endopeptidase; K02739 20S proteasome subunit beta 2 [EC:3.4.25.1]	KOG0173 20S proteasome, regulatory subunit beta type PSMB7/PSMB10/PUP1	gi|731342590|ref|XP_010682470.1| PREDICTED: cytochrome P450 86B1-like [Beta vulgaris subsp. vulgaris]	gi|731342589|ref|XM_010684168.1| PREDICTED: Beta vulgaris subsp. vulgaris cytochrome P450 86B1-like (LOC104897308), mRNA
Sp_003180_jdcx	sp|P54583|GUN1_ACIC1 Endoglucanase E1 OS=Acidothermus cellulolyticus (strain ATCC 43068 / 11B) GN=Acel_0614 PE=1 SV=1	tr|F6GVP0|F6GVP0_VITVI Putative uncharacterized protein OS=Vitis vinifera GN=VIT_01s0137g00430 PE=3 SV=1	vvi:100244027 hypothetical protein LOC100244027		gi|731360349|ref|XP_010691763.1| PREDICTED: uncharacterized protein LOC104905020 [Beta vulgaris subsp. vulgaris]	gi|731342326|ref|XM_010684042.1| PREDICTED: Beta vulgaris subsp. vulgaris uncharacterized LOC104897211 (LOC104897211), mRNA
Sp_003190_yuzg	sp|P23548|GUN_PAEPO Endoglucanase OS=Paenibacillus polymyxa PE=3 SV=2	tr|V4TIH1|V4TIH1_9ROSI Uncharacterized protein OS=Citrus clementina GN=CICLE_v10031098mg PE=3 SV=1	pop:POPTR_769062 hypothetical protein		gi|731342327|ref|XP_010682344.1| PREDICTED: uncharacterized protein LOC104897211 [Beta vulgaris subsp. vulgaris]	gi|731342326|ref|XM_010684042.1| PREDICTED: Beta vulgaris subsp. vulgaris uncharacterized LOC104897211 (LOC104897211), mRNA
Sp_003200_yjcq	sp|Q0WPZ7|GLE1_ARATH Protein GLE1 OS=Arabidopsis thaliana GN=GLE1 PE=1 SV=1	tr|V4TDR5|V4TDR5_9ROSI Uncharacterized protein OS=Citrus clementina GN=CICLE_v10030923mg PE=4 SV=1	vvi:100245667 hypothetical protein LOC100245667	KOG2412 Nuclear-export-signal (NES)-containing protein/polyadenylated-RNA export factor	gi|731342322|ref|XP_010682342.1| PREDICTED: protein GLE1 [Beta vulgaris subsp. vulgaris] // gi|731342324|ref|XP_010682343.1| PREDICTED: protein GLE1 [Beta vulgaris subsp. vulgaris]	gi|731342325|ref|XR_790591.1| PREDICTED: Beta vulgaris subsp. vulgaris protein GLE1 (LOC104897210), transcript variant X3, misc_RNA
Sp_003210_zohq	sp|Q9LY87|RGLG2_ARATH E3 ubiquitin-protein ligase RGLG2 OS=Arabidopsis thaliana GN=RGLG2 PE=1 SV=1	tr|M5XB57|M5XB57_PRUPE Uncharacterized protein OS=Prunus persica GN=PRUPE_ppa005724mg PE=4 SV=1	rcu:RCOM_1083740 copine, putative	KOG1327 Copine	gi|731342318|ref|XP_010682339.1| PREDICTED: E3 ubiquitin-protein ligase RGLG2 isoform X2 [Beta vulgaris subsp. vulgaris] // gi|731342320|ref|XP_010682340.1| PREDICTED: E3 ubiquitin-protein ligase RGLG2 isoform X2 [Beta vulgaris subsp. vulgaris]	gi|731342319|ref|XM_010684038.1| PREDICTED: Beta vulgaris subsp. vulgaris E3 ubiquitin-protein ligase RGLG2 (LOC104897208), transcript variant X5, mRNA
Sp_003220_wkrr	sp|Q5XVA8|Y3905_ARATH Uncharacterized protein At3g49055 OS=Arabidopsis thaliana GN=At3g49055 PE=2 SV=1	tr|A0A061E8N7|A0A061E8N7_THECC Uncharacterized protein isoform 1 OS=Theobroma cacao GN=TCM_010623 PE=4 SV=1	vvi:100266362 hypothetical protein LOC100266362	TWOG0129 Protein kinase, contains U-box domains	gi|731342306|ref|XP_010682333.1| PREDICTED: uncharacterized protein At3g49055 isoform X1 [Beta vulgaris subsp. vulgaris] // gi|731342308|ref|XP_010682334.1| PREDICTED: uncharacterized protein At3g49055 isoform X1 [Beta vulgaris subsp. vulgaris]	gi|731342307|ref|XM_010684032.1| PREDICTED: Beta vulgaris subsp. vulgaris uncharacterized protein At3g49055 (LOC104897207), transcript variant X2, mRNA
Sp_003230_fdpg	sp|P51567|AFC2_ARATH Serine/threonine-protein kinase AFC2 OS=Arabidopsis thaliana GN=AFC2 PE=1 SV=1	tr|A0A068UXL3|A0A068UXL3_COFCA Coffea canephora DH200=94 genomic scaffold, scaffold_74 OS=Coffea canephora GN=GSCOC_T00038130001 PE=4 SV=1	rcu:RCOM_0794270 afc, putative (EC:2.7.12.1)	KOG0671 LAMMER dual specificity kinases	gi|731342214|ref|XP_010682285.1| PREDICTED: serine/threonine-protein kinase AFC2-like [Beta vulgaris subsp. vulgaris]	gi|731342213|ref|XM_010683983.1| PREDICTED: Beta vulgaris subsp. vulgaris serine/threonine-protein kinase AFC2-like (LOC104897157), mRNA
Sp_003240_nomp		tr|A0A0A0KQ40|A0A0A0KQ40_CUCSA Uncharacterized protein OS=Cucumis sativus GN=Csa_5G597480 PE=4 SV=1	pop:POPTR_769070 hypothetical protein		gi|731316906|ref|XP_010666335.1| PREDICTED: uncharacterized protein LOC104883500 [Beta vulgaris subsp. vulgaris]	gi|731316905|ref|XM_010668033.1| PREDICTED: Beta vulgaris subsp. vulgaris uncharacterized LOC104883500 (LOC104883500), mRNA
Sp_003250_zcem	sp|Q9C5S1|MKP1_ARATH Protein-tyrosine-phosphatase MKP1 OS=Arabidopsis thaliana GN=MKP1 PE=1 SV=1	tr|A0A067JV31|A0A067JV31_JATCU Uncharacterized protein OS=Jatropha curcas GN=JCGZ_17836 PE=4 SV=1	vvi:100262951 hypothetical protein LOC100262951	KOG1716 Dual specificity phosphatase	gi|731342216|ref|XP_010682286.1| PREDICTED: protein-tyrosine-phosphatase MKP1-like isoform X1 [Beta vulgaris subsp. vulgaris]	gi|731342217|ref|XM_010683985.1| PREDICTED: Beta vulgaris subsp. vulgaris protein-tyrosine-phosphatase MKP1-like (LOC104897158), transcript variant X2, mRNA
Sp_003260_uykd		tr|D7SMC6|D7SMC6_VITVI Putative uncharacterized protein OS=Vitis vinifera GN=VIT_01s0137g00610 PE=4 SV=1	vvi:100256103 hypothetical protein LOC100256103; K13150 coilin		gi|731342221|ref|XP_010682288.1| PREDICTED: coilin [Beta vulgaris subsp. vulgaris]	gi|731342220|ref|XM_010683986.1| PREDICTED: Beta vulgaris subsp. vulgaris coilin (LOC104897160), mRNA
Sp_003270_hngc		tr|D7TR92|D7TR92_VITVI Putative uncharacterized protein OS=Vitis vinifera GN=VIT_07s0185g00140 PE=4 SV=1	vvi:100260027 hypothetical protein LOC100260027		gi|731336154|ref|XP_010679103.1| PREDICTED: uncharacterized protein LOC104894543 [Beta vulgaris subsp. vulgaris]	gi|731336153|ref|XM_010680801.1| PREDICTED: Beta vulgaris subsp. vulgaris uncharacterized LOC104894543 (LOC104894543), mRNA
Sp_003280_xjui	sp|Q8W486|Y1491_ARATH Uncharacterized protein At1g04910 OS=Arabidopsis thaliana GN=At1g04910 PE=2 SV=1	tr|V4SUD4|V4SUD4_9ROSI Uncharacterized protein OS=Citrus clementina GN=CICLE_v10031037mg PE=4 SV=1	vvi:100257824 hypothetical protein LOC100257824		gi|731342212|ref|XP_010682284.1| PREDICTED: uncharacterized protein At1g04910 [Beta vulgaris subsp. vulgaris]	gi|731342211|ref|XM_010683982.1| PREDICTED: Beta vulgaris subsp. vulgaris uncharacterized protein At1g04910 (LOC104897156), mRNA
Sp_003290_wixk	sp|Q5Q0H2|FLA19_ARATH Fasciclin-like arabinogalactan protein 19 OS=Arabidopsis thaliana GN=FLA19 PE=2 SV=2	tr|A0A022Q9Y9|A0A022Q9Y9_ERYGU Uncharacterized protein OS=Erythranthe guttata GN=MIMGU_mgv1a007718mg PE=4 SV=1	pop:POPTR_783664 hypothetical protein		gi|731342210|ref|XP_010682283.1| PREDICTED: uncharacterized protein LOC104897155 [Beta vulgaris subsp. vulgaris]	gi|731342209|ref|XM_010683981.1| PREDICTED: Beta vulgaris subsp. vulgaris uncharacterized LOC104897155 (LOC104897155), mRNA
Sp_003300_dwuz	sp|Q42656|AGAL_COFAR Alpha-galactosidase OS=Coffea arabica PE=1 SV=1	tr|V4TIJ6|V4TIJ6_9ROSI Alpha-galactosidase OS=Citrus clementina GN=CICLE_v10030938mg PE=3 SV=1	rcu:RCOM_0794100 alpha-galactosidase/alpha-n-acetylgalactosaminidase, putative (EC:3.2.1.22)	KOG2366 Alpha-D-galactosidase (melibiase)	gi|731342208|ref|XP_010682282.1| PREDICTED: probable alpha-galactosidase B isoform X2 [Beta vulgaris subsp. vulgaris]	gi|731342207|ref|XM_010683980.1| PREDICTED: Beta vulgaris subsp. vulgaris probable alpha-galactosidase B (LOC104897154), transcript variant X2, mRNA
Sp_003310_yafd	sp|Q9FXE3|SUFE2_ARATH SufE-like protein 2, chloroplastic OS=Arabidopsis thaliana GN=SUFE2 PE=2 SV=1	tr|A0A067JV38|A0A067JV38_JATCU Uncharacterized protein OS=Jatropha curcas GN=JCGZ_17841 PE=4 SV=1	vvi:100252431 hypothetical protein LOC100252431		gi|731342276|ref|XP_010682317.1| PREDICTED: uncharacterized protein LOC104897192 [Beta vulgaris subsp. vulgaris]	gi|731342275|ref|XM_010684015.1| PREDICTED: Beta vulgaris subsp. vulgaris uncharacterized LOC104897192 (LOC104897192), mRNA
Sp_003320_ssgy		tr|M5XNB9|M5XNB9_PRUPE Uncharacterized protein OS=Prunus persica GN=PRUPE_ppa003820mg PE=4 SV=1	pop:POPTR_726204 hypothetical protein		gi|731342204|ref|XP_010682280.1| PREDICTED: uncharacterized protein LOC104897153 [Beta vulgaris subsp. vulgaris]	gi|731342203|ref|XM_010683978.1| PREDICTED: Beta vulgaris subsp. vulgaris uncharacterized LOC104897153 (LOC104897153), mRNA
Sp_003330_xiwf	sp|Q9LY84|GDL76_ARATH GDSL esterase/lipase At5g14450 OS=Arabidopsis thaliana GN=At5g14450 PE=2 SV=1	tr|A0A067H3G2|A0A067H3G2_CITSI Uncharacterized protein OS=Citrus sinensis GN=CISIN_1g017691mg PE=4 SV=1	rcu:RCOM_0794070 Alpha-L-fucosidase 2 precursor, putative		gi|731342266|ref|XP_010682312.1| PREDICTED: uncharacterized protein LOC104897187 [Beta vulgaris subsp. vulgaris]	gi|731342265|ref|XM_010684010.1| PREDICTED: Beta vulgaris subsp. vulgaris uncharacterized LOC104897187 (LOC104897187), mRNA
Sp_003340_kszs	sp|Q9LIN2|GDL53_ARATH GDSL esterase/lipase At3g26430 OS=Arabidopsis thaliana GN=At3g26430 PE=2 SV=1	tr|A0A068UY79|A0A068UY79_COFCA Coffea canephora DH200=94 genomic scaffold, scaffold_74 OS=Coffea canephora GN=GSCOC_T00038114001 PE=4 SV=1	vvi:100259265 hypothetical protein LOC100259265		gi|731342197|ref|XP_010682277.1| PREDICTED: GDSL esterase/lipase At3g26430 [Beta vulgaris subsp. vulgaris]	gi|731342196|ref|XM_010683975.1| PREDICTED: Beta vulgaris subsp. vulgaris GDSL esterase/lipase At3g26430 (LOC104897149), mRNA
Sp_003350_jpao	sp|Q9LIN2|GDL53_ARATH GDSL esterase/lipase At3g26430 OS=Arabidopsis thaliana GN=At3g26430 PE=2 SV=1	tr|M1BLI7|M1BLI7_SOLTU Uncharacterized protein OS=Solanum tuberosum GN=PGSC0003DMG401018597 PE=4 SV=1	pop:POPTR_804910 hypothetical protein		gi|731342194|ref|XP_010682276.1| PREDICTED: GDSL esterase/lipase At3g26430-like [Beta vulgaris subsp. vulgaris]	gi|731342193|ref|XM_010683974.1| PREDICTED: Beta vulgaris subsp. vulgaris GDSL esterase/lipase At3g26430-like (LOC104897147), mRNA
Sp_003360_rwas	sp|Q9LIN2|GDL53_ARATH GDSL esterase/lipase At3g26430 OS=Arabidopsis thaliana GN=At3g26430 PE=2 SV=1	tr|I1KSX3|I1KSX3_SOYBN Uncharacterized protein OS=Glycine max PE=4 SV=1	rcu:RCOM_0794040 Alpha-L-fucosidase 2 precursor, putative		gi|731342192|ref|XP_010682275.1| PREDICTED: GDSL esterase/lipase At3g26430-like [Beta vulgaris subsp. vulgaris]	gi|731342191|ref|XM_010683973.1| PREDICTED: Beta vulgaris subsp. vulgaris GDSL esterase/lipase At3g26430-like (LOC104897146), mRNA
Sp_003370_qkdi	sp|Q9FXE4|P2C14_ARATH Probable protein phosphatase 2C 14 OS=Arabidopsis thaliana GN=At1g67820 PE=2 SV=2	tr|A0A067JV45|A0A067JV45_JATCU Uncharacterized protein OS=Jatropha curcas GN=JCGZ_17846 PE=3 SV=1	vvi:100254174 hypothetical protein LOC100254174	KOG0698 Serine/threonine protein phosphatase	gi|731342262|ref|XP_010682310.1| PREDICTED: uncharacterized protein LOC104897184 [Beta vulgaris subsp. vulgaris]	gi|731342261|ref|XM_010684008.1| PREDICTED: Beta vulgaris subsp. vulgaris uncharacterized LOC104897184 (LOC104897184), mRNA
Sp_003380_fifa	sp|F4HVG8|CSK_ARATH Chloroplast sensor kinase, chloroplastic OS=Arabidopsis thaliana GN=CSK PE=1 SV=1	tr|D7SMB3|D7SMB3_VITVI Putative uncharacterized protein OS=Vitis vinifera GN=VIT_01s0137g00760 PE=4 SV=1	vvi:100249068 hypothetical protein LOC100249068		gi|731342190|ref|XP_010682274.1| PREDICTED: uncharacterized protein LOC104897145 [Beta vulgaris subsp. vulgaris]	gi|731342189|ref|XM_010683972.1| PREDICTED: Beta vulgaris subsp. vulgaris uncharacterized LOC104897145 (LOC104897145), mRNA
Sp_003390_ynsd
Sp_003400_nrua		tr|A0A072TTK8|A0A072TTK8_MEDTR Lysine ketoglutarate reductase trans-splicing protein OS=Medicago truncatula GN=MTR_8g089815 PE=4 SV=1	vvi:100243914 hypothetical protein LOC100243914		gi|731342174|ref|XP_010682268.1| PREDICTED: uncharacterized protein LOC104897137 isoform X2 [Beta vulgaris subsp. vulgaris]	gi|731342173|ref|XM_010683966.1| PREDICTED: Beta vulgaris subsp. vulgaris uncharacterized LOC104897137 (LOC104897137), transcript variant X3, mRNA
Sp_003410_jnqt	sp|Q9SI09|XERIC_ARATH Probable E3 ubiquitin-protein ligase XERICO OS=Arabidopsis thaliana GN=XERICO PE=1 SV=1	tr|M5XHD4|M5XHD4_PRUPE Uncharacterized protein OS=Prunus persica GN=PRUPE_ppa013029mg PE=4 SV=1	rcu:RCOM_0793900 protein binding protein, putative	KOG0800 FOG: Predicted E3 ubiquitin ligase	gi|731342168|ref|XP_010682265.1| PREDICTED: probable E3 ubiquitin-protein ligase XERICO [Beta vulgaris subsp. vulgaris]	gi|731342167|ref|XM_010683963.1| PREDICTED: Beta vulgaris subsp. vulgaris probable E3 ubiquitin-protein ligase XERICO (LOC104897136), mRNA
Sp_003420_xguk
Sp_003430_okwo	sp|P93841|ISPE_SOLLC 4-diphosphocytidyl-2-C-methyl-D-erythritol kinase, chloroplastic/chromoplastic (Fragment) OS=Solanum lycopersicum GN=ISPE PE=1 SV=1	tr|A0A067KEI3|A0A067KEI3_JATCU Uncharacterized protein OS=Jatropha curcas GN=JCGZ_11087 PE=3 SV=1	rcu:RCOM_0784670 4-diphosphocytidyl-2-C-methyl-d-erythritol kinase, putative (EC:2.7.1.148); K00919 4-diphosphocytidyl-2-C-methyl-D-erythritol kinase [EC:2.7.1.148]		gi|731342158|ref|XP_010682260.1| PREDICTED: 4-diphosphocytidyl-2-C-methyl-D-erythritol kinase, chloroplastic [Beta vulgaris subsp. vulgaris] // gi|731342160|ref|XP_010682261.1| PREDICTED: 4-diphosphocytidyl-2-C-methyl-D-erythritol kinase, chloroplastic [Beta vulgaris subsp. vulgaris] // gi|731342162|ref|XP_010682262.1| PREDICTED: 4-diphosphocytidyl-2-C-methyl-D-erythritol kinase, chloroplastic [B…	gi|731342165|ref|XM_010683962.1| PREDICTED: Beta vulgaris subsp. vulgaris 4-diphosphocytidyl-2-C-methyl-D-erythritol kinase, chloroplastic (LOC104897135), transcript variant X5, mRNA
Sp_003440_gkmm						gi|513002059|ref|XM_004862480.1| PREDICTED: Heterocephalus glaber PR domain containing 13 (Prdm13), mRNA
Sp_003450_fnko	sp|Q9XID3|Y1343_ARATH G-type lectin S-receptor-like serine/threonine-protein kinase At1g34300 OS=Arabidopsis thaliana GN=At1g34300 PE=2 SV=1	tr|F6HEE7|F6HEE7_VITVI Putative uncharacterized protein OS=Vitis vinifera GN=VIT_16s0039g01870 PE=3 SV=1	vvi:100244326 hypothetical protein LOC100244326	KOG1187 Serine/threonine protein kinase	gi|731342154|ref|XP_010682258.1| PREDICTED: G-type lectin S-receptor-like serine/threonine-protein kinase At1g34300 [Beta vulgaris subsp. vulgaris]	gi|731342227|ref|XM_010683989.1| PREDICTED: Beta vulgaris subsp. vulgaris putative serine/threonine-protein kinase (LOC104897164), mRNA
Sp_003460_yrdj	sp|Q0JEP3|BURP5_ORYSJ BURP domain-containing protein 5 OS=Oryza sativa subsp. japonica GN=BURP5 PE=2 SV=2	tr|B2ZPK5|B2ZPK5_SOLTU BURP domain-containing protein OS=Solanum tuberosum PE=2 SV=1	rcu:RCOM_0586400 polygalacturonase, putative		gi|731342150|ref|XP_010682256.1| PREDICTED: dehydration-responsive protein RD22-like isoform X1 [Beta vulgaris subsp. vulgaris]	gi|731342151|ref|XM_010683955.1| PREDICTED: Beta vulgaris subsp. vulgaris dehydration-responsive protein RD22-like (LOC104897132), transcript variant X2, mRNA
Sp_003470_eatr	sp|Q02527|MGAT3_RAT Beta-1,4-mannosyl-glycoprotein 4-beta-N-acetylglucosaminyltransferase OS=Rattus norvegicus GN=Mgat3 PE=1 SV=2	tr|A0A061E8J3|A0A061E8J3_THECC Beta-1,4-N-acetylglucosaminyltransferase family protein OS=Theobroma cacao GN=TCM_010550 PE=4 SV=1	vvi:100254142 hypothetical protein LOC100254142; K00737 beta-1,4-mannosyl-glycoprotein beta-1,4-N-acetylglucosaminyltransferase [EC:2.4.1.144]	TWOG0236 N-acetylglucosaminyltransferase	gi|731342570|ref|XP_010682459.1| PREDICTED: beta-1,4-mannosyl-glycoprotein 4-beta-N-acetylglucosaminyltransferase isoform X1 [Beta vulgaris subsp. vulgaris]	gi|731342569|ref|XM_010684157.1| PREDICTED: Beta vulgaris subsp. vulgaris beta-1,4-mannosyl-glycoprotein 4-beta-N-acetylglucosaminyltransferase (LOC104897297), transcript variant X1, mRNA
Sp_003480_gruh	sp|Q9SY06|FAF1_ARATH Protein FANTASTIC FOUR 1 OS=Arabidopsis thaliana GN=FAF1 PE=2 SV=1	tr|A0A061EL75|A0A061EL75_THECC Uncharacterized protein isoform 1 OS=Theobroma cacao GN=TCM_020560 PE=4 SV=1	vvi:100252736 hypothetical protein LOC100252736		gi|731374577|ref|XP_010667002.1| PREDICTED: protein FANTASTIC FOUR 1-like [Beta vulgaris subsp. vulgaris]	gi|663673439|emb|HG975440.1| Solanum pennellii chromosome ch01, complete genome
Sp_003490_gkhc	sp|O49636|MPC4_ARATH Mitochondrial pyruvate carrier 4 OS=Arabidopsis thaliana GN=MPC4 PE=3 SV=1	tr|A0A0D2SV86|A0A0D2SV86_GOSRA Uncharacterized protein OS=Gossypium raimondii GN=B456_010G185900 PE=4 SV=1	rcu:RCOM_0902800 Brain protein, putative	KOG1589 Uncharacterized conserved protein	gi|731370511|ref|XP_010665742.1| PREDICTED: mitochondrial pyruvate carrier 2 [Beta vulgaris subsp. vulgaris]	gi|731370510|ref|XM_010667440.1| PREDICTED: Beta vulgaris subsp. vulgaris mitochondrial pyruvate carrier 2 (LOC104883001), mRNA
Sp_003500_frzn		tr|F6I7J7|F6I7J7_VITVI Putative uncharacterized protein OS=Vitis vinifera GN=VIT_10s0523g00050 PE=4 SV=1	vvi:100245768 hypothetical protein LOC100245768		gi|731350908|ref|XP_010686754.1| PREDICTED: uncharacterized protein LOC104900923 [Beta vulgaris subsp. vulgaris]	gi|731350907|ref|XM_010688452.1| PREDICTED: Beta vulgaris subsp. vulgaris uncharacterized LOC104900923 (LOC104900923), mRNA
Sp_003510_tzcy	sp|Q949R9|MPC1_ARATH Mitochondrial pyruvate carrier 1 OS=Arabidopsis thaliana GN=MPC1 PE=3 SV=1	tr|A0A0D2PMF2|A0A0D2PMF2_GOSRA Uncharacterized protein OS=Gossypium raimondii GN=B456_001G060500 PE=4 SV=1	ath:AT5G20090 hypothetical protein	KOG1590 Uncharacterized conserved protein	gi|731350906|ref|XP_010686753.1| PREDICTED: mitochondrial pyruvate carrier 1 [Beta vulgaris subsp. vulgaris]	gi|731350905|ref|XM_010688451.1| PREDICTED: Beta vulgaris subsp. vulgaris mitochondrial pyruvate carrier 1 (LOC104900922), mRNA
Sp_003520_asjm	sp|P51428|RT10_PEA Ribosomal protein S10, mitochondrial OS=Pisum sativum GN=RPS10 PE=2 SV=1	tr|Q9FUU2|Q9FUU2_SPIOL Ribosomal protein S10 OS=Spinacia oleracea PE=4 SV=1	pop:POPTR_802782 hypothetical protein		gi|11177518|gb|AAG32315.1|AF287337_1 ribosomal protein S10 [Spinacia oleracea]	gi|11177517|gb|AF287337.1|AF287337 Spinacia oleracea ribosomal protein S10 gene, complete cds; nuclear gene for mitochondrial product
Sp_003530_mfip	sp|Q94CF0|EHD1_ARATH EH domain-containing protein 1 OS=Arabidopsis thaliana GN=EHD1 PE=1 SV=1	tr|A0A061GI53|A0A061GI53_THECC EPS15 domain 2 isoform 1 OS=Theobroma cacao GN=TCM_030332 PE=4 SV=1	osa:4341894 Os06g0687800	KOG1954 Endocytosis/signaling protein EHD1	gi|731370550|ref|XP_010665753.1| PREDICTED: EH domain-containing protein 1-like [Beta vulgaris subsp. vulgaris]	gi|731370549|ref|XM_010667451.1| PREDICTED: Beta vulgaris subsp. vulgaris EH domain-containing protein 1-like (LOC104883013), mRNA
Sp_003540_ppmn	sp|Q9SJQ6|ROS1_ARATH Protein ROS1 OS=Arabidopsis thaliana GN=ROS1 PE=1 SV=2	tr|S8DN42|S8DN42_9LAMI Uncharacterized protein (Fragment) OS=Genlisea aurea GN=M569_10368 PE=4 SV=1	vvi:100267096 hypothetical protein LOC100267096		gi|731332557|ref|XP_010677270.1| PREDICTED: DEMETER-like protein 3 isoform X1 [Beta vulgaris subsp. vulgaris]	gi|731332558|ref|XM_010678969.1| PREDICTED: Beta vulgaris subsp. vulgaris DEMETER-like protein 3 (LOC104892940), transcript variant X2, mRNA
Sp_003550_szkm		tr|A0A078D1B5|A0A078D1B5_BRANA BnaC01g13700D protein OS=Brassica napus GN=BnaC01g13700D PE=4 SV=1	vvi:100251709 hypothetical protein LOC100251709		gi|731350938|ref|XP_010686770.1| PREDICTED: uncharacterized protein LOC104900937 [Beta vulgaris subsp. vulgaris]	gi|731350937|ref|XM_010688468.1| PREDICTED: Beta vulgaris subsp. vulgaris uncharacterized LOC104900937 (LOC104900937), mRNA
Sp_003560_jnme	sp|Q94A41|AMY3_ARATH Alpha-amylase 3, chloroplastic OS=Arabidopsis thaliana GN=AMY3 PE=2 SV=1	tr|F6HPF1|F6HPF1_VITVI Alpha-amylase OS=Vitis vinifera GN=VIT_01s0026g01660 PE=3 SV=1	vvi:100267346 hypothetical protein LOC100267346	KOG0471 Alpha-amylase	gi|731344139|ref|XP_010683251.1| PREDICTED: alpha-amylase 3, chloroplastic isoform X1 [Beta vulgaris subsp. vulgaris]	gi|731344140|ref|XM_010684950.1| PREDICTED: Beta vulgaris subsp. vulgaris alpha-amylase 3, chloroplastic (LOC104897971), transcript variant X2, mRNA
Sp_003570_txpw	sp|Q56XM9|PAPS3_ARATH Nuclear poly(A) polymerase 3 OS=Arabidopsis thaliana GN=PAPS3 PE=1 SV=1	tr|B9HIL2|B9HIL2_POPTR Uncharacterized protein OS=Populus trichocarpa GN=POPTR_0008s10210g PE=4 SV=2	rcu:RCOM_1001380 poly(A) polymerase, putative (EC:2.7.7.19); K14376 poly(A) polymerase [EC:2.7.7.19]	KOG2245 Poly(A) polymerase and related nucleotidyltransferases	gi|731322231|ref|XP_010671779.1| PREDICTED: nuclear poly(A) polymerase 3 isoform X1 [Beta vulgaris subsp. vulgaris]	gi|731322230|ref|XM_010673477.1| PREDICTED: Beta vulgaris subsp. vulgaris nuclear poly(A) polymerase 3 (LOC104888482), transcript variant X1, mRNA
Sp_003580_jpzm	sp|Q9SRH4|PLY7_ARATH Probable pectate lyase 7 OS=Arabidopsis thaliana GN=At3g01270 PE=2 SV=1	tr|A0A0D2RJK7|A0A0D2RJK7_GOSRA Pectate lyase OS=Gossypium raimondii GN=B456_003G094800 PE=3 SV=1	rcu:RCOM_0697960 Pectate lyase precursor, putative (EC:4.2.2.2); K01728 pectate lyase [EC:4.2.2.2]		gi|731344135|ref|XP_010683248.1| PREDICTED: pectate lyase-like [Beta vulgaris subsp. vulgaris]	gi|731344134|ref|XM_010684946.1| PREDICTED: Beta vulgaris subsp. vulgaris pectate lyase-like (LOC104897969), mRNA
Sp_003590_tmqe		tr|G5DW48|G5DW48_SILLA Putative uncharacterized protein (Fragment) OS=Silene latifolia PE=2 SV=1	vvi:100246806 hypothetical protein LOC100246806		gi|731344133|ref|XP_010683247.1| PREDICTED: uncharacterized protein LOC104897968 [Beta vulgaris subsp. vulgaris]	gi|731344132|ref|XM_010684945.1| PREDICTED: Beta vulgaris subsp. vulgaris uncharacterized LOC104897968 (LOC104897968), mRNA
Sp_003600_oqtx	sp|Q9LL85|WHY1_SOLTU Single-stranded DNA-binding protein WHY1, chloroplastic OS=Solanum tuberosum GN=WHY1 PE=1 SV=1	tr|D7TND8|D7TND8_VITVI Putative uncharacterized protein OS=Vitis vinifera GN=VIT_01s0026g01710 PE=4 SV=1	vvi:100258796 hypothetical protein LOC100258796	KOG4400 E3 ubiquitin ligase interacting with arginine methyltransferase	gi|731369037|ref|XP_010696423.1| PREDICTED: zinc finger CCHC domain-containing protein 9 [Beta vulgaris subsp. vulgaris]	gi|731369036|ref|XM_010698121.1| PREDICTED: Beta vulgaris subsp. vulgaris zinc finger CCHC domain-containing protein 9 (LOC104908950), mRNA
Sp_003610_afga	sp|Q9LXG8|WRK72_ARATH Probable WRKY transcription factor 72 OS=Arabidopsis thaliana GN=WRKY72 PE=2 SV=1	tr|A0A068LEQ2|A0A068LEQ2_GOSHI WRKY transcription factor 68 OS=Gossypium hirsutum GN=WRKY68 PE=2 SV=1	vvi:100262076 hypothetical protein LOC100262076		gi|731344129|ref|XP_010683245.1| PREDICTED: probable WRKY transcription factor 72 [Beta vulgaris subsp. vulgaris]	gi|731344128|ref|XM_010684943.1| PREDICTED: Beta vulgaris subsp. vulgaris probable WRKY transcription factor 72 (LOC104897965), mRNA
Sp_003620_widu	sp|Q9CAR3|KINGL_ARATH SNF1-related protein kinase regulatory subunit gamma-1-like OS=Arabidopsis thaliana GN=CBSCBS2 PE=1 SV=1	tr|G7KB20|G7KB20_MEDTR SNF1-related kinase regulatory subunit gamma 1 OS=Medicago truncatula GN=MTR_5g038570 PE=4 SV=2	vvi:100243233 hypothetical protein LOC100243233	KOG1764 5'-AMP-activated protein kinase, gamma subunit	gi|731344127|ref|XP_010683244.1| PREDICTED: SNF1-related protein kinase regulatory subunit gamma-1-like [Beta vulgaris subsp. vulgaris]	gi|731344126|ref|XM_010684942.1| PREDICTED: Beta vulgaris subsp. vulgaris SNF1-related protein kinase regulatory subunit gamma-1-like (LOC104897964), mRNA
Sp_003630_jkqm	sp|Q1PFA6|PP144_ARATH Pentatricopeptide repeat-containing protein At2g02750 OS=Arabidopsis thaliana GN=PCMP-E22 PE=2 SV=2	tr|D7TND4|D7TND4_VITVI Putative uncharacterized protein OS=Vitis vinifera GN=VIT_01s0026g01750 PE=4 SV=1	vvi:100256969 hypothetical protein LOC100256969	KOG4197 FOG: PPR repeat	gi|731344125|ref|XP_010683243.1| PREDICTED: pentatricopeptide repeat-containing protein At2g02750 [Beta vulgaris subsp. vulgaris]	gi|731344124|ref|XM_010684941.1| PREDICTED: Beta vulgaris subsp. vulgaris pentatricopeptide repeat-containing protein At2g02750 (LOC104897963), mRNA
Sp_003640_fhsx
Sp_003650_xgqp	sp|Q8W4R9|WTR35_ARATH WAT1-related protein At4g19185 OS=Arabidopsis thaliana GN=At4g19185 PE=2 SV=1	tr|G0Z054|G0Z054_CAMSI Putative auxin-induced protein OS=Camellia sinensis PE=2 SV=1	vvi:100263130 hypothetical protein LOC100263130		gi|731331553|ref|XP_010676719.1| PREDICTED: WAT1-related protein At5g45370 [Beta vulgaris subsp. vulgaris] // gi|731331555|ref|XP_010676720.1| PREDICTED: WAT1-related protein At5g45370 [Beta vulgaris subsp. vulgaris]	gi|731331554|ref|XM_010678418.1| PREDICTED: Beta vulgaris subsp. vulgaris WAT1-related protein At5g45370 (LOC104892469), transcript variant X2, mRNA
Sp_003660_sikg	sp|Q7X6P3|RUS1_ARATH Protein root UVB sensitive 1, chloroplastic OS=Arabidopsis thaliana GN=RUS1 PE=1 SV=1	tr|D7SX09|D7SX09_VITVI Putative uncharacterized protein OS=Vitis vinifera GN=VIT_19s0027g00220 PE=4 SV=1	vvi:100257731 hypothetical protein LOC100257731	KOG4249 Uncharacterized conserved protein	gi|731377358|ref|XP_010667848.1| PREDICTED: protein root UVB sensitive 1, chloroplastic-like [Beta vulgaris subsp. vulgaris] // gi|731377361|ref|XP_010667849.1| PREDICTED: protein root UVB sensitive 1, chloroplastic-like [Beta vulgaris subsp. vulgaris]	gi|731377360|ref|XM_010669547.1| PREDICTED: Beta vulgaris subsp. vulgaris protein root UVB sensitive 1, chloroplastic-like (LOC104884845), transcript variant X2, mRNA
Sp_003670_wtmq	sp|Q9ZUE9|PP149_ARATH Pentatricopeptide repeat-containing protein At2g06000 OS=Arabidopsis thaliana GN=At2g06000 PE=2 SV=1	tr|F6HGT5|F6HGT5_VITVI Putative uncharacterized protein OS=Vitis vinifera GN=VIT_11s0016g01090 PE=4 SV=1	vvi:100252561 hypothetical protein LOC100252561	KOG4197 FOG: PPR repeat	gi|731339847|ref|XP_010681079.1| PREDICTED: pentatricopeptide repeat-containing protein At2g06000 [Beta vulgaris subsp. vulgaris] // gi|731339849|ref|XP_010681080.1| PREDICTED: pentatricopeptide repeat-containing protein At2g06000 [Beta vulgaris subsp. vulgaris] // gi|731339851|ref|XP_010681081.1| PREDICTED: pentatricopeptide repeat-containing protein At2g06000 [Beta vulgaris subsp. vulgaris]	gi|731339850|ref|XM_010682779.1| PREDICTED: Beta vulgaris subsp. vulgaris pentatricopeptide repeat-containing protein At2g06000 (LOC104896082), transcript variant X3, mRNA
Sp_003680_etra	sp|Q8S1Z1|UTP11_ORYSJ Probable U3 small nucleolar RNA-associated protein 11 OS=Oryza sativa subsp. japonica GN=Os01g0810000 PE=2 SV=2	tr|M0TC44|M0TC44_MUSAM Uncharacterized protein OS=Musa acuminata subsp. malaccensis PE=4 SV=1	rcu:RCOM_0901060 U3 small nucleolar RNA-associated protein, putative	KOG3237 Uncharacterized conserved protein	gi|731355545|ref|XP_010689199.1| PREDICTED: probable U3 small nucleolar RNA-associated protein 11 [Beta vulgaris subsp. vulgaris] // gi|731355547|ref|XP_010689200.1| PREDICTED: probable U3 small nucleolar RNA-associated protein 11 [Beta vulgaris subsp. vulgaris] // gi|731355549|ref|XP_010689201.1| PREDICTED: probable U3 small nucleolar RNA-associated protein 11 [Beta vulgaris subsp. vulgaris]	gi|731355548|ref|XM_010690899.1| PREDICTED: Beta vulgaris subsp. vulgaris probable U3 small nucleolar RNA-associated protein 11 (LOC104902950), transcript variant X3, mRNA
Sp_003690_ifzp		tr|A0A0B2RAF7|A0A0B2RAF7_GLYSO Uncharacterized protein OS=Glycine soja GN=glysoja_029972 PE=4 SV=1	zma:100191739 IDP774; LOC100191739		gi|731317802|ref|XP_010669376.1| PREDICTED: uncharacterized protein LOC104886611 [Beta vulgaris subsp. vulgaris]	gi|731317801|ref|XM_010671074.1| PREDICTED: Beta vulgaris subsp. vulgaris uncharacterized LOC104886611 (LOC104886611), mRNA
Sp_003700_nxkg	sp|Q9SF32|IQD1_ARATH Protein IQ-DOMAIN 1 OS=Arabidopsis thaliana GN=IQD1 PE=1 SV=1	tr|F6H3M5|F6H3M5_VITVI Putative uncharacterized protein OS=Vitis vinifera GN=VIT_04s0008g01080 PE=4 SV=1	vvi:100254187 hypothetical protein LOC100254187	KOG0160 Myosin class V heavy chain	gi|731317804|ref|XP_010669377.1| PREDICTED: protein IQ-DOMAIN 1 [Beta vulgaris subsp. vulgaris]	gi|731317803|ref|XM_010671075.1| PREDICTED: Beta vulgaris subsp. vulgaris protein IQ-DOMAIN 1 (LOC104886612), mRNA
Sp_003710_cquj	sp|B9DFU2|MAX1_ARATH Cytochrome P450 711A1 OS=Arabidopsis thaliana GN=CYP711A1 PE=2 SV=1	tr|A0A061GJ67|A0A061GJ67_THECC Thromboxane-A synthase OS=Theobroma cacao GN=TCM_037310 PE=3 SV=1	vvi:100243924 hypothetical protein LOC100243924	KOG0158 Cytochrome P450 CYP3/CYP5/CYP6/CYP9 subfamilies	gi|731317806|ref|XP_010669378.1| PREDICTED: cytochrome P450 711A1 [Beta vulgaris subsp. vulgaris]	gi|731317805|ref|XM_010671076.1| PREDICTED: Beta vulgaris subsp. vulgaris cytochrome P450 711A1 (LOC104886613), mRNA
Sp_003720_make	sp|P41152|HSF30_SOLPE Heat shock factor protein HSF30 OS=Solanum peruvianum GN=HSF30 PE=2 SV=1	tr|A0A0D2SI86|A0A0D2SI86_GOSRA Uncharacterized protein OS=Gossypium raimondii GN=B456_013G220400 PE=3 SV=1	vvi:100245740 hypothetical protein LOC100245740	KOG0627 Heat shock transcription factor	gi|731317813|ref|XP_010669381.1| PREDICTED: heat shock factor protein HSF30 isoform X3 [Beta vulgaris subsp. vulgaris]	gi|731317812|ref|XM_010671079.1| PREDICTED: Beta vulgaris subsp. vulgaris heat shock factor protein HSF30 (LOC104886614), transcript variant X4, mRNA
Sp_003730_kutw	sp|Q8L9S3|GRXC6_ARATH Glutaredoxin-C6 OS=Arabidopsis thaliana GN=GRXC6 PE=2 SV=2	tr|K4CL79|K4CL79_SOLLC Uncharacterized protein OS=Solanum lycopersicum GN=Solyc08g062970.1 PE=4 SV=1	vvi:100268063 hypothetical protein LOC100268063	KOG1752 Glutaredoxin and related proteins	gi|731317815|ref|XP_010669383.1| PREDICTED: glutaredoxin-C6-like [Beta vulgaris subsp. vulgaris]	gi|731317814|ref|XM_010671081.1| PREDICTED: Beta vulgaris subsp. vulgaris glutaredoxin-C6-like (LOC104886615), mRNA
Sp_003740_czgc	sp|Q9FM86|ADT5_ARATH Probable ADP,ATP carrier protein At5g56450 OS=Arabidopsis thaliana GN=At5g56450 PE=2 SV=1	tr|D7STQ2|D7STQ2_VITVI Putative uncharacterized protein OS=Vitis vinifera GN=VIT_04s0008g01130 PE=3 SV=1	vvi:100266251 hypothetical protein LOC100266251; K05863 solute carrier family 25 (mitochondrial carrier; adenine nucleotide translocator)	KOG0749 Mitochondrial ADP/ATP carrier proteins	gi|731317817|ref|XP_010669384.1| PREDICTED: probable ADP,ATP carrier protein At5g56450 [Beta vulgaris subsp. vulgaris]	gi|731317816|ref|XM_010671082.1| PREDICTED: Beta vulgaris subsp. vulgaris probable ADP,ATP carrier protein At5g56450 (LOC104886616), mRNA
Sp_003750_wnso	sp|P62916|TF2B_RAT Transcription initiation factor IIB OS=Rattus norvegicus GN=Gtf2b PE=2 SV=1	tr|Q93YB0|Q93YB0_SPIOL TFIIB-related protein (Fragment) OS=Spinacia oleracea GN=pBrp PE=2 SV=1	vvi:100256546 hypothetical protein LOC100256546	KOG1597 Transcription initiation factor TFIIB	gi|731339359|ref|XP_010680807.1| PREDICTED: uncharacterized protein LOC104895867 [Beta vulgaris subsp. vulgaris]	gi|16516650|emb|AJ295069.1| Spinacia oleracea partial mRNA for TFIIB-related protein (pBrp gene)
Sp_003760_oxxr	sp|Q9FGY4|FB341_ARATH F-box protein At5g49610 OS=Arabidopsis thaliana GN=At5g49610 PE=1 SV=1	tr|A5B0A2|A5B0A2_VITVI Putative uncharacterized protein OS=Vitis vinifera GN=VITISV_027510 PE=4 SV=1	vvi:100266764 hypothetical protein LOC100266764		gi|731339353|ref|XP_010680804.1| PREDICTED: putative F-box protein At3g23950 [Beta vulgaris subsp. vulgaris] // gi|731339355|ref|XP_010680805.1| PREDICTED: putative F-box protein At3g23950 [Beta vulgaris subsp. vulgaris]	gi|731339354|ref|XM_010682503.1| PREDICTED: Beta vulgaris subsp. vulgaris putative F-box protein At3g23950 (LOC104895865), transcript variant X2, mRNA
Sp_003770_sckh	sp|Q9FGY4|FB341_ARATH F-box protein At5g49610 OS=Arabidopsis thaliana GN=At5g49610 PE=1 SV=1	tr|B9HEV6|B9HEV6_POPTR Uncharacterized protein OS=Populus trichocarpa GN=POPTR_0007s12660g PE=4 SV=1	pop:POPTR_764712 hypothetical protein		gi|731339493|ref|XP_010680887.1| PREDICTED: F-box protein At5g03970-like [Beta vulgaris subsp. vulgaris]	gi|731339492|ref|XM_010682585.1| PREDICTED: Beta vulgaris subsp. vulgaris F-box protein At5g03970-like (LOC104895938), mRNA
Sp_003780_pzxu
Sp_003790_kxws		tr|B9SGG3|B9SGG3_RICCO Putative uncharacterized protein OS=Ricinus communis GN=RCOM_0745330 PE=4 SV=1	rcu:RCOM_0745330 hypothetical protein	KOG0552 FKBP-type peptidyl-prolyl cis-trans isomerase	gi|255568213|ref|XP_002525082.1| conserved hypothetical protein [Ricinus communis] // gi|223535663|gb|EEF37329.1| conserved hypothetical protein [Ricinus communis]	gi|731318488|ref|XM_010671452.1| PREDICTED: Beta vulgaris subsp. vulgaris uncharacterized LOC104886911 (LOC104886911), mRNA
Sp_003800_wscm	sp|Q32NW2|LENG8_XENLA Leukocyte receptor cluster member 8 homolog OS=Xenopus laevis GN=leng8 PE=2 SV=1	tr|B9SGG2|B9SGG2_RICCO Leukocyte receptor cluster (Lrc) member, putative OS=Ricinus communis GN=RCOM_0745220 PE=4 SV=1	rcu:RCOM_0745220 leukocyte receptor cluster (lrc) member, putative	KOG1861 Leucine permease transcriptional regulator	gi|731318483|ref|XP_010669751.1| PREDICTED: leukocyte receptor cluster member 8 homolog isoform X1 [Beta vulgaris subsp. vulgaris]	gi|731318482|ref|XM_010671449.1| PREDICTED: Beta vulgaris subsp. vulgaris leukocyte receptor cluster member 8 homolog (LOC104886909), transcript variant X1, mRNA
Sp_003810_ftio					gi|697094729|ref|XP_009607796.1| PREDICTED: uncharacterized protein LOC104101944 [Nicotiana tomentosiformis] // gi|697094731|ref|XP_009607804.1| PREDICTED: uncharacterized protein LOC104101944 [Nicotiana tomentosiformis]
Sp_003820_spci	sp|O94260|G3BP_SCHPO Putative G3BP-like protein OS=Schizosaccharomyces pombe (strain 972 / ATCC 24843) GN=nxt3 PE=1 SV=1	tr|A0A061EPC2|A0A061EPC2_THECC Nuclear transport factor 2 family protein with RNA binding domain isoform 1 OS=Theobroma cacao GN=TCM_021007 PE=4 SV=1	vvi:100261382 hypothetical protein LOC100261382	KOG0116 RasGAP SH3 binding protein rasputin, contains NTF2 and RRM domains	gi|731374904|ref|XP_010667101.1| PREDICTED: putative G3BP-like protein isoform X2 [Beta vulgaris subsp. vulgaris]	gi|731374903|ref|XM_010668799.1| PREDICTED: Beta vulgaris subsp. vulgaris putative G3BP-like protein (LOC104884186), transcript variant X2, mRNA
Sp_003830_mepr		tr|V4S9J6|V4S9J6_9ROSI Uncharacterized protein OS=Citrus clementina GN=CICLE_v10004771mg PE=4 SV=1	rcu:RCOM_1217350 o-linked n-acetylglucosamine transferase, ogt, putative		gi|731374893|ref|XP_010667099.1| PREDICTED: uncharacterized protein LOC104884185 isoform X2 [Beta vulgaris subsp. vulgaris]	gi|731374896|ref|XR_788667.1| PREDICTED: Beta vulgaris subsp. vulgaris uncharacterized LOC104884185 (LOC104884185), transcript variant X3, misc_RNA
Sp_003840_ijph
Sp_003850_zqxs		tr|B9HSU6|B9HSU6_POPTR C2 domain-containing family protein OS=Populus trichocarpa GN=POPTR_0010s07580g PE=4 SV=1	pop:POPTR_565827 hypothetical protein		gi|731374887|ref|XP_010667096.1| PREDICTED: uncharacterized protein LOC104884184 [Beta vulgaris subsp. vulgaris]	gi|731374886|ref|XM_010668794.1| PREDICTED: Beta vulgaris subsp. vulgaris uncharacterized LOC104884184 (LOC104884184), mRNA
Sp_003860_ysjz
Sp_003870_ondi	sp|Q9BRU9|UTP23_HUMAN rRNA-processing protein UTP23 homolog OS=Homo sapiens GN=UTP23 PE=1 SV=2	tr|A4ULF4|A4ULF4_SILLA Putative uncharacterized protein X6b (Fragment) OS=Silene latifolia GN=X6b PE=4 SV=1	vvi:100251430 hypothetical protein LOC100251430	KOG3164 Uncharacterized proteins of PilT N-term./Vapc superfamily	gi|731343441|ref|XP_010682894.1| PREDICTED: rRNA-processing protein UTP23 homolog [Beta vulgaris subsp. vulgaris]	gi|731343440|ref|XM_010684592.1| PREDICTED: Beta vulgaris subsp. vulgaris rRNA-processing protein UTP23 homolog (LOC104897655), mRNA
Sp_003880_qsmj
Sp_003890_eyta	sp|Q8LKZ1|NORK_PEA Nodulation receptor kinase OS=Pisum sativum GN=NORK PE=1 SV=1	tr|A0A067LBK0|A0A067LBK0_JATCU Uncharacterized protein OS=Jatropha curcas GN=JCGZ_26888 PE=3 SV=1	rcu:RCOM_1444750 serine/threonine protein kinase, putative	KOG1187 Serine/threonine protein kinase	gi|731343439|ref|XP_010682893.1| PREDICTED: putative serine/threonine-protein kinase isoform X2 [Beta vulgaris subsp. vulgaris]	gi|731343438|ref|XM_010684591.1| PREDICTED: Beta vulgaris subsp. vulgaris putative serine/threonine-protein kinase (LOC104897654), transcript variant X2, mRNA
Sp_003900_zahq		tr|A0A0B0P031|A0A0B0P031_GOSAR Sn1-specific diacylglycerol lipase beta OS=Gossypium arboreum GN=F383_21756 PE=4 SV=1	vvi:100244655 hypothetical protein LOC100244655	KOG2088 Predicted lipase/calmodulin-binding heat-shock protein	gi|731336380|ref|XP_010679221.1| PREDICTED: uncharacterized protein LOC104894639 isoform X4 [Beta vulgaris subsp. vulgaris]	gi|731336381|ref|XM_010680921.1| PREDICTED: Beta vulgaris subsp. vulgaris uncharacterized LOC104894639 (LOC104894639), transcript variant X5, mRNA
Sp_003910_rrzg	sp|Q9LIS3|GAE6_ARATH UDP-glucuronate 4-epimerase 6 OS=Arabidopsis thaliana GN=GAE6 PE=1 SV=1	tr|F6GWE5|F6GWE5_VITVI Putative uncharacterized protein OS=Vitis vinifera GN=VIT_05s0029g00420 PE=4 SV=1	vvi:100241904 hypothetical protein LOC100241904; K08679 UDP-glucuronate 4-epimerase [EC:5.1.3.6]	KOG1371 UDP-glucose 4-epimerase/UDP-sulfoquinovose synthase	gi|731325205|ref|XP_010673389.1| PREDICTED: UDP-glucuronate 4-epimerase 6 [Beta vulgaris subsp. vulgaris]	gi|731325204|ref|XM_010675087.1| PREDICTED: Beta vulgaris subsp. vulgaris UDP-glucuronate 4-epimerase 6 (LOC104889782), mRNA
Sp_003920_opsn	sp|Q08655|ASR1_SOLLC Abscisic stress-ripening protein 1 OS=Solanum lycopersicum GN=ASR1 PE=2 SV=1	tr|A0A059SPX5|A0A059SPX5_9CARY Abscisic acid stress ripening-related protein OS=Suaeda liaotungensis GN=ASR PE=2 SV=1	sbi:SORBI_06g016530 hypothetical protein		gi|731313574|ref|XP_010680902.1| PREDICTED: glycine-rich cell wall structural protein 1.8-like [Beta vulgaris subsp. vulgaris]	gi|731313573|ref|XM_010682600.1| PREDICTED: Beta vulgaris subsp. vulgaris glycine-rich cell wall structural protein 1.8-like (LOC104895948), mRNA
Sp_003930_ojnf					gi|731313574|ref|XP_010680902.1| PREDICTED: glycine-rich cell wall structural protein 1.8-like [Beta vulgaris subsp. vulgaris]
Sp_003940_rgdi	sp|Q8VZA1|LAC11_ARATH Laccase-11 OS=Arabidopsis thaliana GN=LAC11 PE=2 SV=1	tr|A2WSY7|A2WSY7_ORYSI Putative uncharacterized protein OS=Oryza sativa subsp. indica GN=OsI_02977 PE=4 SV=1	vvi:100246084 hypothetical protein LOC100246084	KOG1263 Multicopper oxidases	gi|731337359|ref|XP_010679744.1| PREDICTED: laccase-11 [Beta vulgaris subsp. vulgaris]	gi|731337358|ref|XM_010681442.1| PREDICTED: Beta vulgaris subsp. vulgaris laccase-11 (LOC104895043), mRNA
Sp_003950_grpd	sp|Q9FWT2|UBC16_ARATH Probable ubiquitin-conjugating enzyme E2 16 OS=Arabidopsis thaliana GN=UBC16 PE=2 SV=1	tr|A0A0B0PKM4|A0A0B0PKM4_GOSAR Putative ubiquitin-conjugating enzyme E2 18-like protein OS=Gossypium arboreum GN=F383_09065 PE=3 SV=1	pop:POPTR_710125 hypothetical protein; K10688 ubiquitin-conjugating enzyme E2 W [EC:6.3.2.19]	KOG0427 Ubiquitin conjugating enzyme	gi|728847565|gb|KHG27008.1| putative ubiquitin-conjugating enzyme E2 18 -like protein [Gossypium arboreum]	gi|731337466|ref|XM_010681502.1| PREDICTED: Beta vulgaris subsp. vulgaris probable ubiquitin-conjugating enzyme E2 16 (LOC104895089), mRNA
Sp_003960_aksu	sp|O23240|D2HDH_ARATH D-2-hydroxyglutarate dehydrogenase, mitochondrial OS=Arabidopsis thaliana GN=D2HGDH PE=1 SV=3	tr|F6GWS1|F6GWS1_VITVI Putative uncharacterized protein OS=Vitis vinifera GN=VIT_04s0023g02630 PE=4 SV=1	vvi:100253926 hypothetical protein LOC100253926	KOG1232 Proteins containing the FAD binding domain	gi|731337469|ref|XP_010679805.1| PREDICTED: D-2-hydroxyglutarate dehydrogenase, mitochondrial isoform X1 [Beta vulgaris subsp. vulgaris] // gi|731337471|ref|XP_010679806.1| PREDICTED: D-2-hydroxyglutarate dehydrogenase, mitochondrial isoform X1 [Beta vulgaris subsp. vulgaris]	gi|731337470|ref|XM_010681504.1| PREDICTED: Beta vulgaris subsp. vulgaris D-2-hydroxyglutarate dehydrogenase, mitochondrial (LOC104895090), transcript variant X2, mRNA
Sp_003970_nsfy	sp|Q8H0V1|CK5P1_ARATH CDK5RAP1-like protein OS=Arabidopsis thaliana GN=At4g36390 PE=2 SV=1	tr|A0A067KLL7|A0A067KLL7_JATCU Uncharacterized protein OS=Jatropha curcas GN=JCGZ_13682 PE=4 SV=1	vvi:100266017 hypothetical protein LOC100266017	KOG2492 CDK5 activator-binding protein	gi|731337475|ref|XP_010679808.1| PREDICTED: CDK5RAP1-like protein [Beta vulgaris subsp. vulgaris]	gi|731337474|ref|XM_010681506.1| PREDICTED: Beta vulgaris subsp. vulgaris CDK5RAP1-like protein (LOC104895091), mRNA
Sp_003980_imqt	sp|Q9M066|C90C1_ARATH 3-epi-6-deoxocathasterone 23-monooxygenase OS=Arabidopsis thaliana GN=ROT3 PE=2 SV=3	tr|A0A022QXB8|A0A022QXB8_ERYGU Uncharacterized protein OS=Erythranthe guttata GN=MIMGU_mgv1a004660mg PE=3 SV=1	vvi:100259060 hypothetical protein LOC100259060; K12637 cytochrome P450, family 90, subfamily C, polypeptide 1 [EC:1.14.-.-]	KOG0157 Cytochrome P450 CYP4/CYP19/CYP26 subfamilies	gi|731337484|ref|XP_010679812.1| PREDICTED: 3-epi-6-deoxocathasterone 23-monooxygenase [Beta vulgaris subsp. vulgaris]	gi|731337483|ref|XM_010681510.1| PREDICTED: Beta vulgaris subsp. vulgaris 3-epi-6-deoxocathasterone 23-monooxygenase (LOC104895094), mRNA
Sp_003990_rkqg	sp|Q54QK7|DIM1_DICDI Probable dimethyladenosine transferase OS=Dictyostelium discoideum GN=dimt1 PE=3 SV=1	tr|B9IL59|B9IL59_POPTR Uncharacterized protein OS=Populus trichocarpa GN=POPTR_0018s02560g PE=4 SV=1	pop:POPTR_1106227 hypothetical protein; K14191 18S rRNA (adenine1779-N6/adenine1780-N6)-dimethyltransferase [EC:2.1.1.183]	KOG0820 Ribosomal RNA adenine dimethylase	gi|731337486|ref|XP_010679813.1| PREDICTED: probable dimethyladenosine transferase [Beta vulgaris subsp. vulgaris]	gi|731337485|ref|XM_010681511.1| PREDICTED: Beta vulgaris subsp. vulgaris probable dimethyladenosine transferase (LOC104895096), mRNA
Sp_004000_wifn	sp|Q10M50|CHLH_ORYSJ Magnesium-chelatase subunit ChlH, chloroplastic OS=Oryza sativa subsp. japonica GN=CHLH PE=1 SV=1		sbi:SORBI_07g001760 hypothetical protein			gi|731324208|ref|XM_010674548.1| PREDICTED: Beta vulgaris subsp. vulgaris magnesium-chelatase subunit ChlH, chloroplastic (LOC104889354), mRNA
Sp_004010_iokd		tr|A0A068TVI7|A0A068TVI7_COFCA Coffea canephora DH200=94 genomic scaffold, scaffold_4 OS=Coffea canephora GN=GSCOC_T00029728001 PE=4 SV=1	vvi:100243220 hypothetical protein LOC100243220	KOG0017 FOG: Transposon-encoded proteins with TYA, reverse transcriptase, integrase domains in various combinations	gi|731334442|ref|XP_010678226.1| PREDICTED: uncharacterized protein LOC104893787 [Beta vulgaris subsp. vulgaris]
Sp_004020_nfcz	sp|Q9M3G7|ATM_ARATH Serine/threonine-protein kinase ATM OS=Arabidopsis thaliana GN=ATM PE=2 SV=1	tr|V4VK09|V4VK09_9ROSI Uncharacterized protein OS=Citrus clementina GN=CICLE_v10018427mg PE=4 SV=1	rcu:RCOM_1510550 ataxia telangiectasia mutated, putative (EC:2.7.11.1); K04728 ataxia telangectasia mutated family protein [EC:2.7.11.1]	KOG0892 Protein kinase ATM/Tel1, involved in telomere length regulation and DNA repair	gi|731335528|ref|XP_010678770.1| PREDICTED: serine/threonine-protein kinase ATM isoform X1 [Beta vulgaris subsp. vulgaris]	gi|731335531|ref|XM_010680470.1| PREDICTED: Beta vulgaris subsp. vulgaris serine/threonine-protein kinase ATM (LOC104894278), transcript variant X3, mRNA
Sp_004030_rqud	sp|Q9FM03|DOF56_ARATH Dof zinc finger protein DOF5.6 OS=Arabidopsis thaliana GN=DOF5.6 PE=2 SV=2	tr|M5WDR0|M5WDR0_PRUPE Uncharacterized protein OS=Prunus persica GN=PRUPE_ppa015648mg PE=4 SV=1	vvi:100265549 hypothetical protein LOC100265549		gi|731335534|ref|XP_010678773.1| PREDICTED: dof zinc finger protein DOF5.6 [Beta vulgaris subsp. vulgaris]	gi|731335533|ref|XM_010680471.1| PREDICTED: Beta vulgaris subsp. vulgaris dof zinc finger protein DOF5.6 (LOC104894280), mRNA
Sp_004040_opua	sp|P41189|RL7_LIBAF 50S ribosomal protein L7/L12 OS=Liberibacter africanus GN=rplL PE=3 SV=1	tr|A0A067KFQ9|A0A067KFQ9_JATCU Uncharacterized protein OS=Jatropha curcas GN=JCGZ_11471 PE=4 SV=1	rcu:RCOM_1510530 50S ribosomal protein L7/L12, putative	KOG1715 Mitochondrial/chloroplast ribosomal protein L12	gi|731335536|ref|XP_010678774.1| PREDICTED: 50S ribosomal protein L12, cyanelle [Beta vulgaris subsp. vulgaris]	gi|731335535|ref|XM_010680472.1| PREDICTED: Beta vulgaris subsp. vulgaris 50S ribosomal protein L12, cyanelle (LOC104894281), mRNA
Sp_004050_mwkg	sp|Q8L5Y9|PANK2_ARATH Pantothenate kinase 2 OS=Arabidopsis thaliana GN=PANK2 PE=1 SV=2	tr|M5WCX7|M5WCX7_PRUPE Uncharacterized protein OS=Prunus persica GN=PRUPE_ppa001094mg PE=4 SV=1	vvi:100255260 similar to ATPANK2 (PANTOTHENATE KINASE 2); pantothenate kinase; K09680 type II pantothenate kinase [EC:2.7.1.33]	KOG2201 Pantothenate kinase PanK and related proteins	gi|731335538|ref|XP_010678776.1| PREDICTED: pantothenate kinase 2 [Beta vulgaris subsp. vulgaris]	gi|731335537|ref|XM_010680474.1| PREDICTED: Beta vulgaris subsp. vulgaris pantothenate kinase 2 (LOC104894282), mRNA
Sp_004060_hkfx	sp|O49627|ISU1_ARATH Iron-sulfur cluster assembly protein 1 OS=Arabidopsis thaliana GN=ISU1 PE=2 SV=1	tr|A0A0B2QF91|A0A0B2QF91_GLYSO Iron-sulfur cluster assembly protein 1 OS=Glycine soja GN=glysoja_006865 PE=4 SV=1	vvi:100255079 hypothetical protein LOC100255079	KOG3361 Iron binding protein involved in Fe-S cluster formation	gi|731335540|ref|XP_010678777.1| PREDICTED: iron-sulfur cluster assembly protein 1-like [Beta vulgaris subsp. vulgaris]	gi|731335539|ref|XM_010680475.1| PREDICTED: Beta vulgaris subsp. vulgaris iron-sulfur cluster assembly protein 1-like (LOC104894283), mRNA
Sp_004070_kpia	sp|Q9M1P7|BOR2_ARATH Probable boron transporter 2 OS=Arabidopsis thaliana GN=BOR2 PE=2 SV=1	tr|K4C8M2|K4C8M2_SOLLC Uncharacterized protein OS=Solanum lycopersicum GN=Solyc06g071500.2 PE=4 SV=1	rcu:RCOM_1510470 Boron transporter, putative	KOG1172 Na+-independent Cl/HCO3 exchanger AE1 and related transporters (SLC4 family)	gi|731335542|ref|XP_010678778.1| PREDICTED: probable boron transporter 2 [Beta vulgaris subsp. vulgaris]	gi|731335541|ref|XM_010680476.1| PREDICTED: Beta vulgaris subsp. vulgaris probable boron transporter 2 (LOC104894284), mRNA
Sp_004080_uinf
Sp_004090_ofgs	sp|Q9FM04|GDL88_ARATH GDSL esterase/lipase At5g62930 OS=Arabidopsis thaliana GN=At5g62930 PE=2 SV=3	tr|V4TT44|V4TT44_9ROSI Uncharacterized protein OS=Citrus clementina GN=CICLE_v10021880mg PE=4 SV=1	pop:POPTR_834331 hypothetical protein	KOG3035 Isoamyl acetate-hydrolyzing esterase	gi|731335544|ref|XP_010678779.1| PREDICTED: GDSL esterase/lipase At5g62930 isoform X1 [Beta vulgaris subsp. vulgaris]	gi|731335543|ref|XM_010680477.1| PREDICTED: Beta vulgaris subsp. vulgaris GDSL esterase/lipase At5g62930 (LOC104894285), transcript variant X1, mRNA
Sp_004100_kqff	sp|Q41365|PRS7_SPIOL 26S protease regulatory subunit 7 OS=Spinacia oleracea GN=RPT1 PE=2 SV=1	tr|A0A0C4BK41|A0A0C4BK41_WHEAT Uncharacterized protein OS=Triticum aestivum PE=3 SV=1	zma:100272769 hypothetical protein LOC100272769; K03061 26S proteasome regulatory subunit T1	KOG0729 26S proteasome regulatory complex, ATPase RPT1	gi|474379753|gb|EMS64480.1| 26S protease regulatory subunit 7 [Triticum urartu] // gi|475546334|gb|EMT10665.1| 26S protease regulatory subunit 7 [Aegilops tauschii]	gi|731324505|ref|XM_010674702.1| PREDICTED: Beta vulgaris subsp. vulgaris 26S protease regulatory subunit 7-like (LOC104889477), mRNA
Sp_004110_xcrg
Sp_004120_qwyi	sp|Q9S7L2|MYB98_ARATH Transcription factor MYB98 OS=Arabidopsis thaliana GN=MYB98 PE=2 SV=1	tr|D7SHQ6|D7SHQ6_VITVI Putative uncharacterized protein OS=Vitis vinifera GN=VIT_17s0000g08550 PE=4 SV=1	vvi:100243240 hypothetical protein LOC100243240; K09422 myb proto-oncogene protein, plant	KOG0048 Transcription factor, Myb superfamily	gi|731335829|ref|XP_010678927.1| PREDICTED: transcription factor MYB98-like [Beta vulgaris subsp. vulgaris]	gi|731335828|ref|XM_010680625.1| PREDICTED: Beta vulgaris subsp. vulgaris transcription factor MYB98-like (LOC104894408), mRNA
Sp_004130_fafw	sp|Q8RXN3|PPT1_ARATH Phosphoenolpyruvate/phosphate translocator 1, chloroplastic OS=Arabidopsis thaliana GN=PPT1 PE=1 SV=1	tr|Q9MSB5|Q9MSB5_MESCR Phosphoenolpyruvate/phosphate translocator OS=Mesembryanthemum crystallinum GN=PPT PE=2 SV=1	pop:POPTR_891868 hypothetical protein	KOG1441 Glucose-6-phosphate/phosphate and phosphoenolpyruvate/phosphate antiporter	gi|731335548|ref|XP_010678782.1| PREDICTED: triose phosphate/phosphate translocator, non-green plastid, chloroplastic [Beta vulgaris subsp. vulgaris]	gi|731335547|ref|XM_010680480.1| PREDICTED: Beta vulgaris subsp. vulgaris triose phosphate/phosphate translocator, non-green plastid, chloroplastic (LOC104894286), mRNA
Sp_004140_rkiz	sp|Q8RXN3|PPT1_ARATH Phosphoenolpyruvate/phosphate translocator 1, chloroplastic OS=Arabidopsis thaliana GN=PPT1 PE=1 SV=1	tr|Q9MSB5|Q9MSB5_MESCR Phosphoenolpyruvate/phosphate translocator OS=Mesembryanthemum crystallinum GN=PPT PE=2 SV=1	ath:AT5G33320 CUE1; CUE1 (CAB UNDEREXPRESSED 1); antiporter/ triose-phosphate transmembrane transporter	KOG1441 Glucose-6-phosphate/phosphate and phosphoenolpyruvate/phosphate antiporter	gi|731335548|ref|XP_010678782.1| PREDICTED: triose phosphate/phosphate translocator, non-green plastid, chloroplastic [Beta vulgaris subsp. vulgaris]	gi|731335547|ref|XM_010680480.1| PREDICTED: Beta vulgaris subsp. vulgaris triose phosphate/phosphate translocator, non-green plastid, chloroplastic (LOC104894286), mRNA
Sp_004150_xmya	sp|Q9LDD1|BRG3_ARATH Probable BOI-related E3 ubiquitin-protein ligase 3 OS=Arabidopsis thaliana GN=BRG3 PE=1 SV=1	tr|D7SHQ4|D7SHQ4_VITVI Putative uncharacterized protein OS=Vitis vinifera GN=VIT_17s0000g08570 PE=4 SV=1	vvi:100262147 hypothetical protein LOC100262147	KOG1100 Predicted E3 ubiquitin ligase	gi|731335550|ref|XP_010678783.1| PREDICTED: E3 ubiquitin-protein ligase BOI-like isoform X1 [Beta vulgaris subsp. vulgaris]	gi|731335549|ref|XM_010680481.1| PREDICTED: Beta vulgaris subsp. vulgaris probable BOI-related E3 ubiquitin-protein ligase 2 (LOC104894287), transcript variant X1, mRNA
Sp_004160_aggf	sp|Q2VZE7|APAG_MAGSA Protein ApaG OS=Magnetospirillum magneticum (strain AMB-1 / ATCC 700264) GN=apaG PE=3 SV=1	tr|A0A061FTN2|A0A061FTN2_THECC SKP1/ASK-interacting protein 16 isoform 1 OS=Theobroma cacao GN=TCM_012091 PE=4 SV=1	vvi:100267315 hypothetical protein LOC100267315	KOG4408 Putative Mg2+ and Co2+ transporter CorD	gi|731335554|ref|XP_010678785.1| PREDICTED: uncharacterized protein LOC104894289 [Beta vulgaris subsp. vulgaris]	gi|731335553|ref|XM_010680483.1| PREDICTED: Beta vulgaris subsp. vulgaris uncharacterized LOC104894289 (LOC104894289), mRNA
Sp_004170_asdt	sp|O64747|WRK35_ARATH Probable WRKY transcription factor 35 OS=Arabidopsis thaliana GN=WRKY35 PE=2 SV=1	tr|A0A068LEN3|A0A068LEN3_GOSHI WRKY transcription factor 72 OS=Gossypium hirsutum GN=WRKY72 PE=2 SV=1	pop:POPTR_841048 hypothetical protein		gi|731370136|ref|XP_010665626.1| PREDICTED: probable WRKY transcription factor 14 [Beta vulgaris subsp. vulgaris]	gi|731370135|ref|XM_010667324.1| PREDICTED: Beta vulgaris subsp. vulgaris probable WRKY transcription factor 14 (LOC104882908), mRNA
Sp_004180_wuuu	sp|Q9SUM2|RUXF_ARATH Probable small nuclear ribonucleoprotein F OS=Arabidopsis thaliana GN=At4g30220 PE=2 SV=1	tr|I3SY08|I3SY08_LOTJA Small nuclear ribonucleoprotein F OS=Lotus japonicus PE=2 SV=1	vvi:100263985 similar to Os11g0657300; K11098 small nuclear ribonucleoprotein F	KOG3482 Small nuclear ribonucleoprotein (snRNP) SMF	gi|731312030|ref|XP_010672300.1| PREDICTED: probable small nuclear ribonucleoprotein F [Beta vulgaris subsp. vulgaris]	gi|731312029|ref|XM_010673998.1| PREDICTED: Beta vulgaris subsp. vulgaris probable small nuclear ribonucleoprotein F (LOC104888885), mRNA
Sp_004190_yhmk		tr|A0A067KQT9|A0A067KQT9_JATCU Uncharacterized protein OS=Jatropha curcas GN=JCGZ_04511 PE=4 SV=1	rcu:RCOM_1596370 nutrient reservoir, putative		gi|731312393|ref|XP_010674452.1| PREDICTED: glycine-rich cell wall structural protein 2-like [Beta vulgaris subsp. vulgaris]	gi|731312392|ref|XM_010676150.1| PREDICTED: Beta vulgaris subsp. vulgaris glycine-rich cell wall structural protein 2-like (LOC104890602), mRNA
Sp_004200_uhqh	sp|P53849|GIS2_YEAST Zinc finger protein GIS2 OS=Saccharomyces cerevisiae (strain ATCC 204508 / S288c) GN=GIS2 PE=1 SV=1	tr|V7AQT1|V7AQT1_PHAVU Uncharacterized protein OS=Phaseolus vulgaris GN=PHAVU_009G003600g PE=4 SV=1	vvi:100250334 hypothetical protein LOC100250334; K09250 cellular nucleic acid-binding protein	KOG4400 E3 ubiquitin ligase interacting with arginine methyltransferase	gi|731312026|ref|XP_010672275.1| PREDICTED: DNA-binding protein HEXBP [Beta vulgaris subsp. vulgaris] // gi|731312028|ref|XP_010672284.1| PREDICTED: DNA-binding protein HEXBP [Beta vulgaris subsp. vulgaris]	gi|731312027|ref|XM_010673982.1| PREDICTED: Beta vulgaris subsp. vulgaris DNA-binding protein HEXBP (LOC104888861), transcript variant X2, mRNA
Sp_004210_ixus
Sp_004220_jsph	sp|Q4V838|LTV1_XENLA Protein LTV1 homolog OS=Xenopus laevis GN=ltv1 PE=2 SV=1	tr|A0A067ELU4|A0A067ELU4_CITSI Uncharacterized protein OS=Citrus sinensis GN=CISIN_1g036630mg PE=4 SV=1	rcu:RCOM_1596510 hypothetical protein	KOG2637 Uncharacterized conserved protein	gi|731312022|ref|XP_010672255.1| PREDICTED: protein LTV1 homolog isoform X1 [Beta vulgaris subsp. vulgaris] // gi|731312024|ref|XP_010672263.1| PREDICTED: protein LTV1 homolog isoform X2 [Beta vulgaris subsp. vulgaris]	gi|731312023|ref|XM_010673961.1| PREDICTED: Beta vulgaris subsp. vulgaris protein LTV1 homolog (LOC104888848), transcript variant X2, mRNA
Sp_004230_kqom	sp|Q9SVW8|PIRL4_ARATH Plant intracellular Ras-group-related LRR protein 4 OS=Arabidopsis thaliana GN=PIRL4 PE=1 SV=1	tr|I1LID2|I1LID2_SOYBN Uncharacterized protein OS=Glycine max PE=4 SV=2	pop:POPTR_218427 hypothetical protein	KOG0619 FOG: Leucine rich repeat	gi|731339037|ref|XP_010680638.1| PREDICTED: plant intracellular Ras-group-related LRR protein 4-like [Beta vulgaris subsp. vulgaris] // gi|731339039|ref|XP_010680639.1| PREDICTED: plant intracellular Ras-group-related LRR protein 4-like [Beta vulgaris subsp. vulgaris]	gi|731339038|ref|XM_010682337.1| PREDICTED: Beta vulgaris subsp. vulgaris plant intracellular Ras-group-related LRR protein 4-like (LOC104895753), transcript variant X2, mRNA
Sp_004240_spgt	sp|Q9C689|NSE4A_ARATH Non-structural maintenance of chromosomes element 4 homolog A OS=Arabidopsis thaliana GN=NSE4A PE=2 SV=1	tr|F6HLJ8|F6HLJ8_VITVI Putative uncharacterized protein OS=Vitis vinifera GN=VIT_08s0007g06380 PE=4 SV=1	vvi:100255522 hypothetical protein LOC100255522	KOG2866 Uncharacterized conserved protein	gi|731323872|ref|XP_010672667.1| PREDICTED: non-structural maintenance of chromosomes element 4 homolog A-like [Beta vulgaris subsp. vulgaris]	gi|731323871|ref|XM_010674365.1| PREDICTED: Beta vulgaris subsp. vulgaris non-structural maintenance of chromosomes element 4 homolog A-like (LOC104889203), mRNA
Sp_004250_itrj	sp|Q5JNC0|COQ5_ORYSJ 2-methoxy-6-polyprenyl-1,4-benzoquinol methylase, mitochondrial OS=Oryza sativa subsp. japonica GN=COQ5 PE=2 SV=1	tr|M5WGX0|M5WGX0_PRUPE Uncharacterized protein OS=Prunus persica GN=PRUPE_ppa009519mg PE=3 SV=1	pop:POPTR_835899 hypothetical protein; K06127 ubiquinone biosynthesis methyltransferase [EC:2.1.1.-]	KOG1540 Ubiquinone biosynthesis methyltransferase COQ5	gi|731356610|ref|XP_010689767.1| PREDICTED: 2-methoxy-6-polyprenyl-1,4-benzoquinol methylase, mitochondrial-like [Beta vulgaris subsp. vulgaris] // gi|731356612|ref|XP_010689768.1| PREDICTED: 2-methoxy-6-polyprenyl-1,4-benzoquinol methylase, mitochondrial-like [Beta vulgaris subsp. vulgaris]	gi|731356611|ref|XM_010691466.1| PREDICTED: Beta vulgaris subsp. vulgaris 2-methoxy-6-polyprenyl-1,4-benzoquinol methylase, mitochondrial-like (LOC104903433), transcript variant X2, mRNA
Sp_004260_ynri	sp|P03010|TRAC9_MAIZE Putative AC9 transposase OS=Zea mays PE=4 SV=1	tr|Q6Y8E6|Q6Y8E6_SILLA Ac-like transposase THELMA13 OS=Silene latifolia GN=Thelma13 PE=4 SV=1	sbi:SORBI_04g002725 hypothetical protein	KOG1121 Tam3-transposase (Ac family)	gi|37727915|gb|AAP59878.1| Ac-like transposase THELMA13 [Silene latifolia]
Sp_004270_eaaq	sp|Q42910|PPDK_MESCR Pyruvate, phosphate dikinase, chloroplastic OS=Mesembryanthemum crystallinum GN=PPD PE=2 SV=1	tr|F8UU33|F8UU33_AMAHP Pyruvate orthophosphate dikinase OS=Amaranthus hypochondriacus GN=ppdk PE=2 SV=1	vvi:100247690 hypothetical protein LOC100247690; K01006 pyruvate,orthophosphate dikinase [EC:2.7.9.1]		gi|731314190|ref|XP_010684555.1| PREDICTED: pyruvate, phosphate dikinase, chloroplastic isoform X2 [Beta vulgaris subsp. vulgaris]	gi|731314189|ref|XM_010686253.1| PREDICTED: Beta vulgaris subsp. vulgaris pyruvate, phosphate dikinase, chloroplastic (LOC104899112), transcript variant X2, mRNA
Sp_004280_gjoj		tr|W9S0Z8|W9S0Z8_9ROSA Uncharacterized protein OS=Morus notabilis GN=L484_021190 PE=4 SV=1	vvi:100253949 hypothetical protein LOC100253949		gi|731314211|ref|XP_010684618.1| PREDICTED: nucleolin 2 isoform X1 [Beta vulgaris subsp. vulgaris]	gi|731314210|ref|XM_010686316.1| PREDICTED: Beta vulgaris subsp. vulgaris nucleolin 2 (LOC104899177), transcript variant X1, mRNA
Sp_004290_aqxc		tr|B9T4M8|B9T4M8_RICCO Putative uncharacterized protein OS=Ricinus communis GN=RCOM_0053580 PE=4 SV=1	rcu:RCOM_0053580 hypothetical protein		gi|255584971|ref|XP_002533197.1| conserved hypothetical protein [Ricinus communis] // gi|223526995|gb|EEF29189.1| conserved hypothetical protein [Ricinus communis]	gi|731314663|ref|XM_010689504.1| PREDICTED: Beta vulgaris subsp. vulgaris uncharacterized LOC104901877 (LOC104901877), mRNA
Sp_004300_kxii	sp|Q8LF21|DRP1C_ARATH Dynamin-related protein 1C OS=Arabidopsis thaliana GN=DRP1C PE=1 SV=2	tr|A0A059BEP7|A0A059BEP7_EUCGR Uncharacterized protein OS=Eucalyptus grandis GN=EUGRSUZ_G02102 PE=3 SV=1	pop:POPTR_822051 hypothetical protein	KOG0446 Vacuolar sorting protein VPS1, dynamin, and related proteins	gi|731314662|ref|XP_010687799.1| PREDICTED: dynamin-related protein 1C [Beta vulgaris subsp. vulgaris]	gi|731314661|ref|XM_010689497.1| PREDICTED: Beta vulgaris subsp. vulgaris dynamin-related protein 1C (LOC104901870), mRNA
Sp_004310_jdmy					gi|731312530|ref|XP_010675261.1| PREDICTED: uncharacterized protein LOC104891287 [Beta vulgaris subsp. vulgaris]
Sp_004320_wzsh
Sp_004330_nyge		tr|A0A0D2PYA6|A0A0D2PYA6_GOSRA Uncharacterized protein OS=Gossypium raimondii GN=B456_008G198600 PE=4 SV=1	osa:4340237 Os06g0165300		gi|731312530|ref|XP_010675261.1| PREDICTED: uncharacterized protein LOC104891287 [Beta vulgaris subsp. vulgaris]
Sp_004340_zdts	sp|Q9FLQ7|FH20_ARATH Formin-like protein 20 OS=Arabidopsis thaliana GN=FH20 PE=2 SV=3	tr|A0A068VCP1|A0A068VCP1_COFCA Formin-like protein OS=Coffea canephora GN=GSCOC_T00004336001 PE=3 SV=1	vvi:100251932 hypothetical protein LOC100251932	KOG1922 Rho GTPase effector BNI1 and related formins	gi|731319252|ref|XP_010670161.1| PREDICTED: formin-like protein 20 isoform X3 [Beta vulgaris subsp. vulgaris]	gi|731319253|ref|XR_789324.1| PREDICTED: Beta vulgaris subsp. vulgaris formin-like protein 20 (LOC104887255), transcript variant X4, misc_RNA
Sp_004350_jzwn	sp|Q67XL4|Y3544_ARATH Uncharacterized CRM domain-containing protein At3g25440, chloroplastic OS=Arabidopsis thaliana GN=At3g25440 PE=2 SV=1	tr|D7U8D5|D7U8D5_VITVI Putative uncharacterized protein OS=Vitis vinifera GN=VIT_10s0092g00060 PE=4 SV=1	vvi:100252943 hypothetical protein LOC100252943	KOG1990 Poly(A)-specific exoribonuclease PARN	gi|731339734|ref|XP_010681016.1| PREDICTED: uncharacterized CRM domain-containing protein At3g25440, chloroplastic isoform X1 [Beta vulgaris subsp. vulgaris] // gi|731339736|ref|XP_010681017.1| PREDICTED: uncharacterized CRM domain-containing protein At3g25440, chloroplastic isoform X1 [Beta vulgaris subsp. vulgaris]	gi|731339737|ref|XM_010682716.1| PREDICTED: Beta vulgaris subsp. vulgaris uncharacterized CRM domain-containing protein At3g25440, chloroplastic (LOC104896036), transcript variant X3, mRNA
Sp_004360_gcja
Sp_004370_hrut	sp|P46668|ATHB6_ARATH Homeobox-leucine zipper protein ATHB-6 OS=Arabidopsis thaliana GN=ATHB-6 PE=1 SV=1	tr|Q6F6B7|Q6F6B7_SILLA SlHDL1 OS=Silene latifolia GN=SlHDL1 PE=2 SV=1	vvi:100266521 hypothetical protein LOC100266521	KOG0483 Transcription factor HEX, contains HOX and HALZ domains	gi|731339731|ref|XP_010681015.1| PREDICTED: homeobox-leucine zipper protein ATHB-6-like [Beta vulgaris subsp. vulgaris]	gi|731339730|ref|XM_010682713.1| PREDICTED: Beta vulgaris subsp. vulgaris homeobox-leucine zipper protein ATHB-6-like (LOC104896034), mRNA
Sp_004380_fian
Sp_004390_qhjo	sp|Q6ZT07|TBCD9_HUMAN TBC1 domain family member 9 OS=Homo sapiens GN=TBC1D9 PE=2 SV=2	tr|V4TI59|V4TI59_9ROSI Uncharacterized protein OS=Citrus clementina GN=CICLE_v10030687mg PE=4 SV=1	vvi:100255322 hypothetical protein LOC100255322	KOG2058 Ypt/Rab GTPase activating protein	gi|731362851|ref|XP_010693109.1| PREDICTED: TBC1 domain family member 8B-like isoform X1 [Beta vulgaris subsp. vulgaris]	gi|731362850|ref|XM_010694807.1| PREDICTED: Beta vulgaris subsp. vulgaris TBC1 domain family member 8B-like (LOC104906093), transcript variant X1, mRNA
Sp_004400_cjkj	sp|Q0WRY5|CDL1_ARATH Serine/threonine-protein kinase CDL1 OS=Arabidopsis thaliana GN=CDL1 PE=1 SV=1	tr|V4SNN5|V4SNN5_9ROSI Uncharacterized protein OS=Citrus clementina GN=CICLE_v10031854mg PE=3 SV=1	rcu:RCOM_0744030 receptor serine-threonine protein kinase, putative (EC:2.7.10.2)	KOG1187 Serine/threonine protein kinase	gi|731362847|ref|XP_010693107.1| PREDICTED: serine/threonine-protein kinase CDL1-like isoform X2 [Beta vulgaris subsp. vulgaris]	gi|731362848|ref|XM_010694806.1| PREDICTED: Beta vulgaris subsp. vulgaris serine/threonine-protein kinase CDL1-like (LOC104906091), transcript variant X3, mRNA
Sp_004410_iqxs	sp|Q9FM89|FDL38_ARATH F-box/FBD/LRR-repeat protein At5g56420 OS=Arabidopsis thaliana GN=At5g56420 PE=2 SV=1	tr|A0A022S133|A0A022S133_ERYGU Uncharacterized protein OS=Erythranthe guttata GN=MIMGU_mgv1a025911mg PE=4 SV=1	vvi:100254878 hypothetical protein LOC100254878		gi|731373997|ref|XP_010666822.1| PREDICTED: F-box/FBD/LRR-repeat protein At5g22660-like [Beta vulgaris subsp. vulgaris] // gi|731373999|ref|XP_010666823.1| PREDICTED: F-box/FBD/LRR-repeat protein At5g22660-like [Beta vulgaris subsp. vulgaris]	gi|731373998|ref|XM_010668521.1| PREDICTED: Beta vulgaris subsp. vulgaris F-box/FBD/LRR-repeat protein At5g22660-like (LOC104883944), transcript variant X2, mRNA
Sp_004420_rawi	sp|P06511|PSAA_SPIOL Photosystem I P700 chlorophyll a apoprotein A1 OS=Spinacia oleracea GN=psaA PE=3 SV=1	tr|V9Z7G6|V9Z7G6_9ROSI Photosystem I P700 apoprotein A1 (Fragment) OS=Parnassia laxmannii GN=psaA PE=4 SV=1	ath:ArthCp022 psaA; PSI P700 apoprotein A1; K02689 photosystem I P700 chlorophyll a apoprotein A1		gi|11497525|ref|NP_054933.1| photosystem I P700 chlorophyll a apoprotein A1 [Spinacia oleracea] // gi|131138|sp|P06511.1|PSAA_SPIOL RecName: Full=Photosystem I P700 chlorophyll a apoprotein A1; AltName: Full=PSI-A; AltName: Full=PsaA (chloroplast) [Spinacia oleracea] // gi|7636106|emb|CAB88726.1| PSI P700 apoprotein A1 (chloroplast) [Spinacia oleracea] // gi|225421|prf||1303218A gene psaA	gi|7636084|emb|AJ400848.1| Spinacia oleracea complete chloroplast genome
Sp_004430_qpjg						gi|731373998|ref|XM_010668521.1| PREDICTED: Beta vulgaris subsp. vulgaris F-box/FBD/LRR-repeat protein At5g22660-like (LOC104883944), transcript variant X2, mRNA
Sp_004440_ujpm	sp|Q9S9M3|WAKLC_ARATH Wall-associated receptor kinase-like 3 OS=Arabidopsis thaliana GN=WAKL3 PE=2 SV=2	tr|A0A059CTF1|A0A059CTF1_EUCGR Uncharacterized protein OS=Eucalyptus grandis GN=EUGRSUZ_C03129 PE=4 SV=1	vvi:100250718 hypothetical protein LOC100250718	KOG1187 Serine/threonine protein kinase	gi|731313444|ref|XP_010680299.1| PREDICTED: wall-associated receptor kinase-like 2 isoform X2 [Beta vulgaris subsp. vulgaris]	gi|701340557|ref|XM_009983287.1| PREDICTED: Tauraco erythrolophus adenylate kinase 7 (AK7), partial mRNA
Sp_004450_sycq	sp|Q7X8C5|WAKLB_ARATH Wall-associated receptor kinase-like 2 OS=Arabidopsis thaliana GN=WAKL2 PE=2 SV=1	tr|M5WX36|M5WX36_PRUPE Uncharacterized protein OS=Prunus persica GN=PRUPE_ppa002047mg PE=4 SV=1	pop:POPTR_748283 hypothetical protein	KOG1187 Serine/threonine protein kinase	gi|731313755|ref|XP_010681741.1| PREDICTED: wall-associated receptor kinase-like 4 [Beta vulgaris subsp. vulgaris]
Sp_004460_wmny		tr|B9RFV5|B9RFV5_RICCO Putative uncharacterized protein OS=Ricinus communis GN=RCOM_1437520 PE=4 SV=1	rcu:RCOM_1437520 hypothetical protein		gi|731326243|ref|XP_010673921.1| PREDICTED: uncharacterized protein LOC104890221 [Beta vulgaris subsp. vulgaris] // gi|731326245|ref|XP_010673922.1| PREDICTED: uncharacterized protein LOC104890221 [Beta vulgaris subsp. vulgaris]	gi|731326244|ref|XM_010675620.1| PREDICTED: Beta vulgaris subsp. vulgaris uncharacterized LOC104890221 (LOC104890221), transcript variant X2, mRNA
Sp_004470_hitr						gi|731326248|ref|XM_010675622.1| PREDICTED: Beta vulgaris subsp. vulgaris uncharacterized LOC104890222 (LOC104890222), transcript variant X2, mRNA
Sp_004480_odzg	sp|Q9SUS5|RHA1B_ARATH E3 ubiquitin-protein ligase RHA1B OS=Arabidopsis thaliana GN=RHA1B PE=2 SV=1	tr|A0A067H5S5|A0A067H5S5_CITSI Uncharacterized protein OS=Citrus sinensis GN=CISIN_1g030902mg PE=4 SV=1	rcu:RCOM_1687660 zinc finger protein, putative	KOG0800 FOG: Predicted E3 ubiquitin ligase	gi|731331031|ref|XP_010676446.1| PREDICTED: E3 ubiquitin-protein ligase RHA1B [Beta vulgaris subsp. vulgaris]
Sp_004490_ozzj		tr|A0A061DFT1|A0A061DFT1_THECC Uncharacterized protein OS=Theobroma cacao GN=TCM_000231 PE=4 SV=1	vvi:100259183 hypothetical protein LOC100259183		gi|731324721|ref|XP_010673118.1| PREDICTED: uncharacterized protein LOC104889561 isoform X2 [Beta vulgaris subsp. vulgaris]	gi|731324720|ref|XM_010674816.1| PREDICTED: Beta vulgaris subsp. vulgaris uncharacterized LOC104889561 (LOC104889561), transcript variant X2, mRNA
Sp_004500_cpja	sp|Q9SE94|MTHR1_MAIZE Methylenetetrahydrofolate reductase 1 OS=Zea mays PE=2 SV=1	tr|A0A0D2T2P2|A0A0D2T2P2_GOSRA Methylenetetrahydrofolate reductase OS=Gossypium raimondii GN=B456_006G223600 PE=3 SV=1	zma:541794 csu134, MTHFR; LOC541794 (EC:1.5.1.20); K00297 methylenetetrahydrofolate reductase (NADPH) [EC:1.5.1.20]	KOG0564 5,10-methylenetetrahydrofolate reductase	gi|823177905|ref|XP_012486946.1| PREDICTED: methylenetetrahydrofolate reductase 2-like isoform X2 [Gossypium raimondii] // gi|763770650|gb|KJB37865.1| hypothetical protein B456_006G223600 [Gossypium raimondii]	gi|731323656|ref|XM_010674244.1| PREDICTED: Beta vulgaris subsp. vulgaris methylenetetrahydrofolate reductase 1-like (LOC104889100), mRNA
Sp_004510_texx	sp|Q8L5A7|SOT15_ARATH Cytosolic sulfotransferase 15 OS=Arabidopsis thaliana GN=SOT15 PE=1 SV=1	tr|W9R0G3|W9R0G3_9ROSA Sulfotransferase OS=Morus notabilis GN=L484_023969 PE=3 SV=1	vvi:100246540 hypothetical protein LOC100246540	KOG1584 Sulfotransferase	gi|731319978|ref|XP_010670559.1| PREDICTED: cytosolic sulfotransferase 5-like [Beta vulgaris subsp. vulgaris]	gi|731319977|ref|XM_010672257.1| PREDICTED: Beta vulgaris subsp. vulgaris cytosolic sulfotransferase 5-like (LOC104887593), mRNA
Sp_004520_jagg		tr|D7TPZ5|D7TPZ5_VITVI Putative uncharacterized protein OS=Vitis vinifera GN=VIT_03s0063g02330 PE=4 SV=1	pop:POPTR_767458 hypothetical protein		gi|359475288|ref|XP_003631637.1| PREDICTED: organ-specific protein P4 [Vitis vinifera] // gi|297741437|emb|CBI32568.3| unnamed protein product [Vitis vinifera]	gi|731358731|ref|XR_791608.1| PREDICTED: Beta vulgaris subsp. vulgaris uncharacterized LOC104904375 (LOC104904375), ncRNA
Sp_004530_qawf	sp|Q9LQT8|GAI_ARATH DELLA protein GAI OS=Arabidopsis thaliana GN=GAI PE=1 SV=1	tr|B9SP75|B9SP75_RICCO DELLA protein GAIP-B, putative OS=Ricinus communis GN=RCOM_0629510 PE=4 SV=1	rcu:RCOM_0629510 DELLA protein GAIP-B, putative; K14494 DELLA protein		gi|255573746|ref|XP_002527794.1| DELLA protein GAIP-B, putative [Ricinus communis] // gi|223532829|gb|EEF34604.1| DELLA protein GAIP-B, putative [Ricinus communis]
Sp_004540_whkm	sp|Q9CAA8|PP108_ARATH Putative pentatricopeptide repeat-containing protein At1g68930 OS=Arabidopsis thaliana GN=PCMP-H22 PE=3 SV=1	tr|A0A0D2W4J9|A0A0D2W4J9_GOSRA Uncharacterized protein OS=Gossypium raimondii GN=B456_013G098500 PE=4 SV=1	pop:POPTR_805233 hypothetical protein	KOG4197 FOG: PPR repeat	gi|731340036|ref|XP_010681168.1| PREDICTED: putative pentatricopeptide repeat-containing protein At1g68930 [Beta vulgaris subsp. vulgaris] // gi|731340038|ref|XP_010681169.1| PREDICTED: putative pentatricopeptide repeat-containing protein At1g68930 [Beta vulgaris subsp. vulgaris] // gi|731340040|ref|XP_010681170.1| PREDICTED: putative pentatricopeptide repeat-containing protein At1g68930 [Beta vu…	gi|731340045|ref|XM_010682872.1| PREDICTED: Beta vulgaris subsp. vulgaris putative pentatricopeptide repeat-containing protein At1g68930 (LOC104896155), transcript variant X6, mRNA
Sp_004550_epkn	sp|Q6CMG4|DPH3_KLULA Diphthamide biosynthesis protein 3 OS=Kluyveromyces lactis (strain ATCC 8585 / CBS 2359 / DSM 70799 / NBRC 1267 / NRRL Y-1140 / WM37) GN=DPH3 PE=3 SV=1	tr|A0A067EAR8|A0A067EAR8_CITSI Uncharacterized protein OS=Citrus sinensis GN=CISIN_1g034819mg PE=4 SV=1	rcu:RCOM_0939000 Diphthamide biosynthesis protein, putative	KOG2923 Uncharacterized conserved protein	gi|731335283|ref|XP_010678649.1| PREDICTED: diphthamide biosynthesis protein 3-like [Beta vulgaris subsp. vulgaris]	gi|731335284|ref|XR_790191.1| PREDICTED: Beta vulgaris subsp. vulgaris diphthamide biosynthesis protein 3-like (LOC104894171), transcript variant X2, misc_RNA
Sp_004560_jwqj	sp|Q39030|KPK2_ARATH Serine/threonine-protein kinase AtPK2/AtPK19 OS=Arabidopsis thaliana GN=ATPK2 PE=1 SV=2	tr|M5WAG1|M5WAG1_PRUPE Uncharacterized protein OS=Prunus persica GN=PRUPE_ppa005280mg PE=4 SV=1	vvi:100244943 hypothetical protein LOC100244943	KOG0598 Ribosomal protein S6 kinase and related proteins	gi|731335281|ref|XP_010678648.1| PREDICTED: serine/threonine-protein kinase AtPK2/AtPK19-like [Beta vulgaris subsp. vulgaris]	gi|731335280|ref|XM_010680346.1| PREDICTED: Beta vulgaris subsp. vulgaris serine/threonine-protein kinase AtPK2/AtPK19-like (LOC104894170), mRNA
Sp_004570_ukdg	sp|Q6P2B1|TNPO3_MOUSE Transportin-3 OS=Mus musculus GN=Tnpo3 PE=1 SV=1	tr|D7SHZ2|D7SHZ2_VITVI Putative uncharacterized protein OS=Vitis vinifera GN=VIT_17s0000g07530 PE=4 SV=1	vvi:100243383 hypothetical protein LOC100243383	KOG2081 Nuclear transport regulator	gi|731335279|ref|XP_010678647.1| PREDICTED: transportin-3 [Beta vulgaris subsp. vulgaris]	gi|731335278|ref|XM_010680345.1| PREDICTED: Beta vulgaris subsp. vulgaris transportin-3 (LOC104894169), mRNA
Sp_004580_ctyc	sp|Q9SEI2|PS6AA_ARATH 26S protease regulatory subunit 6A homolog A OS=Arabidopsis thaliana GN=RPT5A PE=1 SV=1	tr|W5G9G7|W5G9G7_WHEAT Uncharacterized protein OS=Triticum aestivum PE=3 SV=1	zma:100273594 AY105910; LOC100273594	KOG0652 26S proteasome regulatory complex, ATPase RPT5	gi|17298165|dbj|BAB78504.1| 26S proteasome regulatory particle triple-A ATPase subunit5b, partial [Oryza sativa Japonica Group]	gi|731336288|ref|XM_010680875.1| PREDICTED: Beta vulgaris subsp. vulgaris 26S protease regulatory subunit 6A homolog (LOC104894601), mRNA
Sp_004590_wuxu	sp|Q9XGY7|FAR_SIMCH Alcohol-forming fatty acyl-CoA reductase OS=Simmondsia chinensis PE=1 SV=1	tr|M1ABM7|M1ABM7_SOLTU Uncharacterized protein OS=Solanum tuberosum GN=PGSC0003DMG400007405 PE=4 SV=1	pop:POPTR_196461 hypothetical protein	KOG1221 Acyl-CoA reductase	gi|731349538|ref|XP_010686043.1| PREDICTED: alcohol-forming fatty acyl-CoA reductase-like [Beta vulgaris subsp. vulgaris]	gi|731349537|ref|XM_010687741.1| PREDICTED: Beta vulgaris subsp. vulgaris alcohol-forming fatty acyl-CoA reductase-like (LOC104900337), mRNA
Sp_004600_irnd	sp|F6H2F8|TRM51_VITVI tRNA (guanine(37)-N1)-methyltransferase 1 OS=Vitis vinifera GN=VIT_19s0014g03930 PE=3 SV=1	tr|B9SIH1|B9SIH1_RICCO tRNA (guanine(37)-N1)-methyltransferase OS=Ricinus communis GN=RCOM_1256170 PE=3 SV=1	rcu:RCOM_1256170 hypothetical protein	KOG2078 tRNA modification enzyme	gi|731365315|ref|XP_010694458.1| PREDICTED: tRNA (guanine(37)-N1)-methyltransferase 1 isoform X1 [Beta vulgaris subsp. vulgaris]	gi|731365314|ref|XM_010696156.1| PREDICTED: Beta vulgaris subsp. vulgaris tRNA (guanine(37)-N1)-methyltransferase 1 (LOC104907252), transcript variant X1, mRNA
Sp_004610_nzst		tr|F6HIE5|F6HIE5_VITVI Putative uncharacterized protein OS=Vitis vinifera GN=VIT_12s0059g01290 PE=4 SV=1	vvi:100244748 hypothetical protein LOC100244748		gi|731368840|ref|XP_010696367.1| PREDICTED: uncharacterized protein LOC104908894 [Beta vulgaris subsp. vulgaris]	gi|731368839|ref|XM_010698065.1| PREDICTED: Beta vulgaris subsp. vulgaris uncharacterized LOC104908894 (LOC104908894), mRNA
Sp_004620_qtmd	sp|Q8LAZ7|CSN5B_ARATH COP9 signalosome complex subunit 5b OS=Arabidopsis thaliana GN=CSN5B PE=1 SV=2	tr|A0A0A0LPC3|A0A0A0LPC3_CUCSA Uncharacterized protein OS=Cucumis sativus GN=Csa_2G378560 PE=4 SV=1	rcu:RCOM_0204710 jun activation domain binding protein, putative; K09613 COP9 signalosome complex subunit 5 [EC:3.4.-.-]	KOG1554 COP9 signalosome, subunit CSN5	gi|731317611|ref|XP_010669282.1| PREDICTED: COP9 signalosome complex subunit 5b-like [Beta vulgaris subsp. vulgaris]	gi|731317610|ref|XM_010670980.1| PREDICTED: Beta vulgaris subsp. vulgaris COP9 signalosome complex subunit 5b-like (LOC104886534), mRNA
Sp_004630_eexy	sp|Q03194|PMA4_NICPL Plasma membrane ATPase 4 OS=Nicotiana plumbaginifolia GN=PMA4 PE=2 SV=1	tr|P93265|P93265_MESCR H+-transporting ATPase OS=Mesembryanthemum crystallinum GN=PMA PE=2 SV=1	vvi:100242786 hypothetical protein LOC100242786; K01535 H+-transporting ATPase [EC:3.6.3.6]	KOG0205 Plasma membrane H+-transporting ATPase	gi|731317613|ref|XP_010669283.1| PREDICTED: plasma membrane ATPase 4-like [Beta vulgaris subsp. vulgaris] // gi|731317615|ref|XP_010669284.1| PREDICTED: plasma membrane ATPase 4-like [Beta vulgaris subsp. vulgaris]	gi|731317614|ref|XM_010670982.1| PREDICTED: Beta vulgaris subsp. vulgaris plasma membrane ATPase 4-like (LOC104886535), transcript variant X2, mRNA
Sp_004640_qaaj	sp|Q96522|PER45_ARATH Peroxidase 45 OS=Arabidopsis thaliana GN=PER45 PE=1 SV=1	tr|A0A0B2S7E4|A0A0B2S7E4_GLYSO Peroxidase OS=Glycine soja GN=glysoja_048080 PE=3 SV=1	rcu:RCOM_0172310 Peroxidase 16 precursor, putative (EC:1.11.1.7); K00430 peroxidase [EC:1.11.1.7]	TWOG0189 Peroxidase	gi|731317617|ref|XP_010669285.1| PREDICTED: peroxidase 16-like [Beta vulgaris subsp. vulgaris]	gi|731317616|ref|XM_010670983.1| PREDICTED: Beta vulgaris subsp. vulgaris peroxidase 16-like (LOC104886536), mRNA
Sp_004650_oaoa		tr|A0A061GQ38|A0A061GQ38_THECC Centromere protein O OS=Theobroma cacao GN=TCM_036817 PE=4 SV=1	vvi:100259361 hypothetical protein LOC100259361; K11507 centromere protein O		gi|731335171|ref|XP_010678596.1| PREDICTED: uncharacterized protein LOC104894123 [Beta vulgaris subsp. vulgaris]	gi|731317620|ref|XM_010670985.1| PREDICTED: Beta vulgaris subsp. vulgaris uncharacterized LOC104886537 (LOC104886537), transcript variant X2, mRNA
Sp_004660_pnci	sp|P60040|RL72_ARATH 60S ribosomal protein L7-2 OS=Arabidopsis thaliana GN=RPL7B PE=2 SV=1	tr|A9PEI9|A9PEI9_POPTR 60S ribosomal protein L7-2 OS=Populus trichocarpa GN=POPTR_0010s25740g PE=2 SV=1	pop:POPTR_822657 hypothetical protein; K02937 large subunit ribosomal protein L7e	KOG3184 60S ribosomal protein L7	gi|731362570|ref|XP_010692954.1| PREDICTED: 60S ribosomal protein L7-2-like [Beta vulgaris subsp. vulgaris]	gi|731335173|ref|XM_010680295.1| PREDICTED: Beta vulgaris subsp. vulgaris 60S ribosomal protein L7-2 (LOC104894125), mRNA
Sp_004670_sdsp		tr|A0A067KBD9|A0A067KBD9_JATCU Uncharacterized protein OS=Jatropha curcas GN=JCGZ_07018 PE=4 SV=1	rcu:RCOM_0918500 hypothetical protein		gi|731317623|ref|XP_010669288.1| PREDICTED: uncharacterized protein LOC104886538 [Beta vulgaris subsp. vulgaris]	gi|731317622|ref|XM_010670986.1| PREDICTED: Beta vulgaris subsp. vulgaris uncharacterized LOC104886538 (LOC104886538), mRNA
Sp_004680_qmci	sp|O49500|MBR2_ARATH E3 ubiquitin-protein ligase MBR2 OS=Arabidopsis thaliana GN=MBR2 PE=1 SV=1	tr|F6H3A3|F6H3A3_VITVI Putative uncharacterized protein OS=Vitis vinifera GN=VIT_04s0008g02390 PE=4 SV=1	vvi:100245643 hypothetical protein LOC100245643	KOG0800 FOG: Predicted E3 ubiquitin ligase	gi|731317625|ref|XP_010669289.1| PREDICTED: E3 ubiquitin-protein ligase RLIM [Beta vulgaris subsp. vulgaris] // gi|731317627|ref|XP_010669290.1| PREDICTED: E3 ubiquitin-protein ligase RLIM [Beta vulgaris subsp. vulgaris]	gi|731317626|ref|XM_010670988.1| PREDICTED: Beta vulgaris subsp. vulgaris E3 ubiquitin-protein ligase RLIM (LOC104886539), transcript variant X2, mRNA
Sp_004690_suxg	sp|C0LGH8|Y1634_ARATH Probable LRR receptor-like serine/threonine-protein kinase At1g63430 OS=Arabidopsis thaliana GN=At1g63430 PE=2 SV=1	tr|A0A067G977|A0A067G977_CITSI Uncharacterized protein OS=Citrus sinensis GN=CISIN_1g006178mg PE=4 SV=1	rcu:RCOM_1686340 receptor kinase, putative (EC:1.3.1.74)	KOG0619 FOG: Leucine rich repeat	gi|731331098|ref|XP_010676483.1| PREDICTED: probable LRR receptor-like serine/threonine-protein kinase At1g63430 isoform X1 [Beta vulgaris subsp. vulgaris]	gi|731331099|ref|XM_010678182.1| PREDICTED: Beta vulgaris subsp. vulgaris probable LRR receptor-like serine/threonine-protein kinase At1g63430 (LOC104892294), transcript variant X2, mRNA
Sp_004700_dzys	sp|Q9T034|SYFA_ARATH Probable phenylalanine--tRNA ligase alpha subunit OS=Arabidopsis thaliana GN=At4g39280 PE=2 SV=3	tr|D7TQ16|D7TQ16_VITVI Putative uncharacterized protein OS=Vitis vinifera GN=VIT_03s0063g02560 PE=3 SV=1	vvi:100260671 hypothetical protein LOC100260671; K01889 phenylalanyl-tRNA synthetase alpha chain [EC:6.1.1.20]	KOG2784 Phenylalanyl-tRNA synthetase, beta subunit	gi|731321000|ref|XP_010671113.1| PREDICTED: probable phenylalanine--tRNA ligase alpha subunit [Beta vulgaris subsp. vulgaris] // gi|731321002|ref|XP_010671114.1| PREDICTED: probable phenylalanine--tRNA ligase alpha subunit [Beta vulgaris subsp. vulgaris] // gi|731321004|ref|XP_010671115.1| PREDICTED: probable phenylalanine--tRNA ligase alpha subunit [Beta vulgaris subsp. vulgaris]	gi|731321003|ref|XM_010672813.1| PREDICTED: Beta vulgaris subsp. vulgaris probable phenylalanine--tRNA ligase alpha subunit (LOC104888006), transcript variant X3, mRNA
Sp_004710_gpgr		tr|A0A0B0NCN4|A0A0B0NCN4_GOSAR Dna-directed rna polymerase i subunit rpa2 OS=Gossypium arboreum GN=F383_09136 PE=4 SV=1	vvi:100257820 hypothetical protein LOC100257820		gi|731349362|ref|XP_010685955.1| PREDICTED: uncharacterized protein LOC104900270 isoform X1 [Beta vulgaris subsp. vulgaris]	gi|731349365|ref|XM_010687655.1| PREDICTED: Beta vulgaris subsp. vulgaris uncharacterized LOC104900270 (LOC104900270), transcript variant X3, mRNA
Sp_004720_cree	sp|Q9M9P0|EXP13_ARATH Expansin-A13 OS=Arabidopsis thaliana GN=EXPA13 PE=2 SV=2	tr|A0A0D2PNT7|A0A0D2PNT7_GOSRA Uncharacterized protein OS=Gossypium raimondii GN=B456_001G083300 PE=3 SV=1	vvi:100249605 hypothetical protein LOC100249605		gi|731328786|ref|XP_010675241.1| PREDICTED: expansin-A13 [Beta vulgaris subsp. vulgaris]	gi|731328785|ref|XM_010676939.1| PREDICTED: Beta vulgaris subsp. vulgaris expansin-A13 (LOC104891271), mRNA
Sp_004730_mmzy	sp|Q9M0Y8|NSF_ARATH Vesicle-fusing ATPase OS=Arabidopsis thaliana GN=NSF PE=2 SV=2	tr|E0CSK6|E0CSK6_VITVI Putative uncharacterized protein OS=Vitis vinifera GN=VIT_19s0014g02750 PE=3 SV=1	vvi:100243494 hypothetical protein LOC100243494; K06027 vesicle-fusing ATPase [EC:3.6.4.6]	KOG0741 AAA+-type ATPase	gi|731366297|ref|XP_010694992.1| PREDICTED: vesicle-fusing ATPase [Beta vulgaris subsp. vulgaris]	gi|731366296|ref|XM_010696690.1| PREDICTED: Beta vulgaris subsp. vulgaris vesicle-fusing ATPase (LOC104907721), mRNA
Sp_004740_rktc	sp|Q94AM9|CID4_ARATH Polyadenylate-binding protein-interacting protein 4 OS=Arabidopsis thaliana GN=CID4 PE=2 SV=1	tr|D7T8B6|D7T8B6_VITVI Putative uncharacterized protein OS=Vitis vinifera GN=VIT_19s0090g00300 PE=4 SV=1	vvi:100252211 hypothetical protein LOC100252211	KOG2375 Protein interacting with poly(A)-binding protein	gi|731329631|ref|XP_010675697.1| PREDICTED: uncharacterized protein LOC104891671 [Beta vulgaris subsp. vulgaris]	gi|731329630|ref|XM_010677395.1| PREDICTED: Beta vulgaris subsp. vulgaris uncharacterized LOC104891671 (LOC104891671), mRNA
Sp_004750_yxrk	sp|Q9C788|C70B1_ARATH Cytochrome P450 704B1 OS=Arabidopsis thaliana GN=CYP704B1 PE=2 SV=1	tr|B9S8Z6|B9S8Z6_RICCO Cytochrome P450, putative OS=Ricinus communis GN=RCOM_0837520 PE=3 SV=1	rcu:RCOM_0837520 cytochrome P450, putative (EC:1.14.14.1)	KOG0157 Cytochrome P450 CYP4/CYP19/CYP26 subfamilies	gi|731343931|ref|XP_010683141.1| PREDICTED: cytochrome P450 704B1 [Beta vulgaris subsp. vulgaris]	gi|731343930|ref|XM_010684839.1| PREDICTED: Beta vulgaris subsp. vulgaris cytochrome P450 704B1 (LOC104897877), mRNA
Sp_004760_ufzf	sp|Q9C9I3|PP115_ARATH Pentatricopeptide repeat-containing protein At1g71460, chloroplastic OS=Arabidopsis thaliana GN=PCMP-A3 PE=2 SV=1	tr|F6HN33|F6HN33_VITVI Putative uncharacterized protein OS=Vitis vinifera GN=VIT_18s0001g05930 PE=4 SV=1	vvi:100248221 hypothetical protein LOC100248221	KOG4197 FOG: PPR repeat	gi|731329633|ref|XP_010675698.1| PREDICTED: pentatricopeptide repeat-containing protein At1g71460, chloroplastic [Beta vulgaris subsp. vulgaris]	gi|731329632|ref|XM_010677396.1| PREDICTED: Beta vulgaris subsp. vulgaris pentatricopeptide repeat-containing protein At1g71460, chloroplastic (LOC104891672), mRNA
Sp_004770_wfst	sp|A7DY56|TRN1_COCOF Tropinone reductase OS=Cochlearia officinalis GN=TR PE=1 SV=1	tr|A0A059AFL7|A0A059AFL7_EUCGR Uncharacterized protein OS=Eucalyptus grandis GN=EUGRSUZ_J02011 PE=3 SV=1	vvi:100244953 hypothetical protein LOC100244953; K08081 tropine dehydrogenase [EC:1.1.1.206]	KOG0725 Reductases with broad range of substrate specificities	gi|731329639|ref|XP_010675701.1| PREDICTED: tropinone reductase homolog At1g07440-like isoform X1 [Beta vulgaris subsp. vulgaris]	gi|731329638|ref|XM_010677399.1| PREDICTED: Beta vulgaris subsp. vulgaris tropinone reductase homolog At1g07440-like (LOC104891675), transcript variant X1, mRNA
Sp_004780_rhsg	sp|Q9STW5|MACP2_ARATH MACPF domain-containing protein At4g24290 OS=Arabidopsis thaliana GN=At4g24290 PE=2 SV=1	tr|G5DWD8|G5DWD8_SILLA Putative uncharacterized protein (Fragment) OS=Silene latifolia PE=2 SV=1	vvi:100262558 hypothetical protein LOC100262558		gi|731341158|ref|XP_010681765.1| PREDICTED: MACPF domain-containing protein At4g24290 [Beta vulgaris subsp. vulgaris]	gi|731341157|ref|XM_010683463.1| PREDICTED: Beta vulgaris subsp. vulgaris MACPF domain-containing protein At4g24290 (LOC104896695), mRNA
Sp_004790_euuk	sp|Q9ZSK5|ZOG_PHALU Zeatin O-glucosyltransferase OS=Phaseolus lunatus GN=ZOG1 PE=2 SV=1	tr|A0A0A1WDL3|A0A0A1WDL3_NICAT Glycosyltransferase OS=Nicotiana attenuata GN=ZOG10 PE=3 SV=1	vvi:100262460 hypothetical protein LOC100262460; K13495 cis-zeatin O-glucosyltransferase [EC:2.4.1.215]	KOG1192 UDP-glucuronosyl and UDP-glucosyl transferase	gi|731378418|ref|XP_010668171.1| PREDICTED: zeatin O-glucosyltransferase-like [Beta vulgaris subsp. vulgaris]	gi|731378417|ref|XM_010669869.1| PREDICTED: Beta vulgaris subsp. vulgaris zeatin O-glucosyltransferase-like (LOC104885164), mRNA
Sp_004800_cygj	sp|Q9ZSK5|ZOG_PHALU Zeatin O-glucosyltransferase OS=Phaseolus lunatus GN=ZOG1 PE=2 SV=1	tr|A0A0D2QAK9|A0A0D2QAK9_GOSRA Glycosyltransferase OS=Gossypium raimondii GN=B456_002G227900 PE=3 SV=1	pop:POPTR_560466 hypothetical protein; K13495 cis-zeatin O-glucosyltransferase [EC:2.4.1.215]	KOG1192 UDP-glucuronosyl and UDP-glucosyl transferase	gi|731324276|ref|XP_010672886.1| PREDICTED: zeatin O-xylosyltransferase-like [Beta vulgaris subsp. vulgaris]	gi|731324762|ref|XM_010674838.1| PREDICTED: Beta vulgaris subsp. vulgaris zeatin O-glucosyltransferase-like (LOC104889582), mRNA
Sp_004810_jmwm	sp|Q9ZSK5|ZOG_PHALU Zeatin O-glucosyltransferase OS=Phaseolus lunatus GN=ZOG1 PE=2 SV=1	tr|A0A0B2PI04|A0A0B2PI04_GLYSO Glycosyltransferase OS=Glycine soja GN=glysoja_012647 PE=3 SV=1	vvi:100262460 hypothetical protein LOC100262460; K13495 cis-zeatin O-glucosyltransferase [EC:2.4.1.215]	KOG1192 UDP-glucuronosyl and UDP-glucosyl transferase	gi|731324759|ref|XP_010673138.1| PREDICTED: zeatin O-glucosyltransferase-like [Beta vulgaris subsp. vulgaris]	gi|731324279|ref|XM_010674586.1| PREDICTED: Beta vulgaris subsp. vulgaris zeatin O-glucosyltransferase-like (LOC104889383), mRNA
Sp_004820_dfma	sp|Q9FKA5|Y5957_ARATH Uncharacterized protein At5g39570 OS=Arabidopsis thaliana GN=At5g39570 PE=1 SV=1	tr|K4BBY2|K4BBY2_SOLLC Uncharacterized protein OS=Solanum lycopersicum GN=Solyc02g088260.2 PE=4 SV=1	vvi:100252475 hypothetical protein LOC100252475		gi|731324270|ref|XP_010672882.1| PREDICTED: uncharacterized protein At5g39570 isoform X1 [Beta vulgaris subsp. vulgaris]	gi|731324271|ref|XM_010674581.1| PREDICTED: Beta vulgaris subsp. vulgaris uncharacterized protein At5g39570 (LOC104889379), transcript variant X2, mRNA
Sp_004830_ztkr	sp|Q9ZSK5|ZOG_PHALU Zeatin O-glucosyltransferase OS=Phaseolus lunatus GN=ZOG1 PE=2 SV=1	tr|A0A0D2QAK9|A0A0D2QAK9_GOSRA Glycosyltransferase OS=Gossypium raimondii GN=B456_002G227900 PE=3 SV=1	pop:POPTR_560466 hypothetical protein; K13495 cis-zeatin O-glucosyltransferase [EC:2.4.1.215]	KOG1192 UDP-glucuronosyl and UDP-glucosyl transferase	gi|731324274|ref|XP_010672884.1| PREDICTED: zeatin O-glucosyltransferase-like [Beta vulgaris subsp. vulgaris]	gi|731324764|ref|XM_010674840.1| PREDICTED: Beta vulgaris subsp. vulgaris zeatin O-glucosyltransferase-like (LOC104889583), mRNA
Sp_004840_drgz		tr|B9RMA3|B9RMA3_RICCO Putative uncharacterized protein OS=Ricinus communis GN=RCOM_1078940 PE=4 SV=1	vvi:100254102 hypothetical protein LOC100254102	KOG1862 GYF domain containing proteins	gi|731343067|ref|XP_010682707.1| PREDICTED: uncharacterized protein LOC104897519 isoform X1 [Beta vulgaris subsp. vulgaris]	gi|731343066|ref|XM_010684405.1| PREDICTED: Beta vulgaris subsp. vulgaris uncharacterized LOC104897519 (LOC104897519), transcript variant X1, mRNA
Sp_004850_pcqa	sp|A6XIG7|SLMH_RHIRD 4-sulfomuconolactone hydrolase OS=Rhizobium radiobacter PE=1 SV=1	tr|V4THY2|V4THY2_9ROSI Uncharacterized protein OS=Citrus clementina GN=CICLE_v10031990mg PE=4 SV=1	pop:POPTR_712455 hypothetical protein; K07046		gi|731343071|ref|XP_010682709.1| PREDICTED: uncharacterized protein LOC104897520 [Beta vulgaris subsp. vulgaris]	gi|731343070|ref|XM_010684407.1| PREDICTED: Beta vulgaris subsp. vulgaris uncharacterized LOC104897520 (LOC104897520), mRNA
Sp_004860_iwqx	sp|Q9ASS6|PNSL5_ARATH Photosynthetic NDH subunit of lumenal location 5, chloroplastic OS=Arabidopsis thaliana GN=PNSL5 PE=1 SV=1	tr|G5DWL2|G5DWL2_SILLA Peptidyl-prolyl cis-trans isomerase (Fragment) OS=Silene latifolia PE=2 SV=1	vvi:100248997 hypothetical protein LOC100248997; K03768 peptidyl-prolyl cis-trans isomerase B (cyclophilin B) [EC:5.2.1.8]	KOG0880 Peptidyl-prolyl cis-trans isomerase	gi|731343074|ref|XP_010682710.1| PREDICTED: peptidyl-prolyl cis-trans isomerase CYP20-2, chloroplastic [Beta vulgaris subsp. vulgaris]	gi|731343073|ref|XM_010684408.1| PREDICTED: Beta vulgaris subsp. vulgaris peptidyl-prolyl cis-trans isomerase CYP20-2, chloroplastic (LOC104897522), mRNA
Sp_004870_ngmz	sp|Q8LJW3|ACR4_ARATH ACT domain-containing protein ACR4 OS=Arabidopsis thaliana GN=ACR4 PE=2 SV=1	tr|D7U5Y3|D7U5Y3_VITVI Putative uncharacterized protein OS=Vitis vinifera GN=VIT_01s0146g00100 PE=4 SV=1	vvi:100250497 hypothetical protein LOC100250497		gi|731343076|ref|XP_010682711.1| PREDICTED: uncharacterized protein LOC104897524 [Beta vulgaris subsp. vulgaris]	gi|731343075|ref|XM_010684409.1| PREDICTED: Beta vulgaris subsp. vulgaris uncharacterized LOC104897524 (LOC104897524), mRNA
Sp_004880_jgpp	sp|Q9C9L2|TCP15_ARATH Transcription factor TCP15 OS=Arabidopsis thaliana GN=TCP15 PE=2 SV=1	tr|A0A061E406|A0A061E406_THECC Teosinte branched 1 isoform 1 OS=Theobroma cacao GN=TCM_008601 PE=4 SV=1	pop:POPTR_750930 hypothetical protein		gi|731343078|ref|XP_010682712.1| PREDICTED: transcription factor TCP20-like [Beta vulgaris subsp. vulgaris]	gi|731343077|ref|XM_010684410.1| PREDICTED: Beta vulgaris subsp. vulgaris transcription factor TCP20-like (LOC104897525), mRNA
Sp_004890_dmip	sp|Q43793|G6PDC_TOBAC Glucose-6-phosphate 1-dehydrogenase, chloroplastic OS=Nicotiana tabacum PE=2 SV=1	tr|A0A061E472|A0A061E472_THECC Glucose-6-phosphate 1-dehydrogenase OS=Theobroma cacao GN=TCM_008602 PE=3 SV=1	vvi:100267681 hypothetical protein LOC100267681; K00036 glucose-6-phosphate 1-dehydrogenase [EC:1.1.1.49]	KOG0563 Glucose-6-phosphate 1-dehydrogenase	gi|731343080|ref|XP_010682713.1| PREDICTED: glucose-6-phosphate 1-dehydrogenase, chloroplastic [Beta vulgaris subsp. vulgaris]	gi|731343079|ref|XM_010684411.1| PREDICTED: Beta vulgaris subsp. vulgaris glucose-6-phosphate 1-dehydrogenase, chloroplastic (LOC104897526), mRNA
Sp_004900_oxcm		tr|B9GZM0|B9GZM0_POPTR Uncharacterized protein OS=Populus trichocarpa GN=POPTR_0003s16670g PE=4 SV=2	pop:POPTR_554746 hypothetical protein		gi|731343082|ref|XP_010682714.1| PREDICTED: uncharacterized protein LOC104897527 [Beta vulgaris subsp. vulgaris]	gi|731343081|ref|XM_010684412.1| PREDICTED: Beta vulgaris subsp. vulgaris uncharacterized LOC104897527 (LOC104897527), mRNA
Sp_004910_xtff		tr|A0A059D8S8|A0A059D8S8_EUCGR Uncharacterized protein OS=Eucalyptus grandis GN=EUGRSUZ_B03524 PE=4 SV=1	rcu:RCOM_1079240 hypothetical protein		gi|731343084|ref|XP_010682715.1| PREDICTED: uncharacterized protein LOC104897528 [Beta vulgaris subsp. vulgaris]	gi|731343083|ref|XM_010684413.1| PREDICTED: Beta vulgaris subsp. vulgaris uncharacterized LOC104897528 (LOC104897528), mRNA
Sp_004920_iptc		tr|B9RMB4|B9RMB4_RICCO Putative uncharacterized protein OS=Ricinus communis GN=RCOM_1079250 PE=4 SV=1	rcu:RCOM_1079250 hypothetical protein		gi|731343086|ref|XP_010682716.1| PREDICTED: putative mediator of RNA polymerase II transcription subunit 29 [Beta vulgaris subsp. vulgaris]	gi|731343085|ref|XM_010684414.1| PREDICTED: Beta vulgaris subsp. vulgaris putative mediator of RNA polymerase II transcription subunit 29 (LOC104897529), mRNA
Sp_004930_jynr		tr|F6HGC9|F6HGC9_VITVI Putative uncharacterized protein OS=Vitis vinifera GN=VIT_01s0010g03960 PE=4 SV=1	vvi:100266157 hypothetical protein LOC100266157		gi|731343088|ref|XP_010682717.1| PREDICTED: uncharacterized protein LOC104897530 [Beta vulgaris subsp. vulgaris]	gi|731343087|ref|XM_010684415.1| PREDICTED: Beta vulgaris subsp. vulgaris uncharacterized LOC104897530 (LOC104897530), mRNA
Sp_004940_qzfz	sp|Q9C509|SGPL_ARATH Sphingosine-1-phosphate lyase OS=Arabidopsis thaliana GN=DPL1 PE=1 SV=1	tr|A0A067K3K9|A0A067K3K9_JATCU Uncharacterized protein OS=Jatropha curcas GN=JCGZ_17993 PE=3 SV=1	rcu:RCOM_1079290 sphingosine phosphate lyase, putative (EC:4.1.2.27); K01634 sphinganine-1-phosphate aldolase [EC:4.1.2.27]	KOG1383 Glutamate decarboxylase/sphingosine phosphate lyase	gi|731343090|ref|XP_010682718.1| PREDICTED: sphingosine-1-phosphate lyase [Beta vulgaris subsp. vulgaris]	gi|731343089|ref|XM_010684416.1| PREDICTED: Beta vulgaris subsp. vulgaris sphingosine-1-phosphate lyase (LOC104897531), mRNA
Sp_004950_nutn	sp|Q6NQI8|LAG13_ARATH LAG1 longevity assurance homolog 3 OS=Arabidopsis thaliana GN=At1g13580 PE=2 SV=2	tr|A0A0D2SBS9|A0A0D2SBS9_GOSRA Uncharacterized protein OS=Gossypium raimondii GN=B456_013G102900 PE=4 SV=1	pop:POPTR_769737 hypothetical protein	KOG1607 Protein transporter of the TRAM (translocating chain-associating membrane) superfamily	gi|731340278|ref|XP_010681311.1| PREDICTED: LAG1 longevity assurance homolog 3-like [Beta vulgaris subsp. vulgaris]	gi|731340277|ref|XM_010683009.1| PREDICTED: Beta vulgaris subsp. vulgaris LAG1 longevity assurance homolog 3-like (LOC104896289), mRNA
Sp_004960_pzhp
Sp_004970_xejr						gi|694379656|ref|XM_009367732.1| PREDICTED: Pyrus x bretschneideri flap endonuclease 1 (LOC103955829), transcript variant X3, mRNA
Sp_004980_ctzo	sp|Q93Z92|RING4_ARATH E3 ubiquitin-protein ligase At4g11680 OS=Arabidopsis thaliana GN=At4g11680 PE=2 SV=1	tr|A0A072UPE3|A0A072UPE3_MEDTR Uncharacterized protein OS=Medicago truncatula GN=MTR_4g102870 PE=4 SV=1	vvi:100243778 hypothetical protein LOC100243778	KOG0800 FOG: Predicted E3 ubiquitin ligase	gi|731331181|ref|XP_010676528.1| PREDICTED: E3 ubiquitin-protein ligase At4g11680 [Beta vulgaris subsp. vulgaris]	gi|731331180|ref|XM_010678226.1| PREDICTED: Beta vulgaris subsp. vulgaris E3 ubiquitin-protein ligase At4g11680 (LOC104892327), mRNA
Sp_004990_pqqj
Sp_005000_dghz
Sp_005010_juiz	sp|O22446|HDA19_ARATH Histone deacetylase 19 OS=Arabidopsis thaliana GN=HDA19 PE=1 SV=2	tr|Q9LKG1|Q9LKG1_MESCR Histone deacetylase OS=Mesembryanthemum crystallinum GN=Hdeac1 PE=2 SV=1	vvi:100241833 hypothetical protein LOC100241833; K06067 histone deacetylase 1/2 [EC:3.5.1.98]	KOG1342 Histone deacetylase complex, catalytic component RPD3	gi|731358818|ref|XP_010690952.1| PREDICTED: histone deacetylase 19 [Beta vulgaris subsp. vulgaris]	gi|731358817|ref|XM_010692650.1| PREDICTED: Beta vulgaris subsp. vulgaris histone deacetylase 19 (LOC104904408), mRNA
Sp_005020_gmns	sp|P54567|YQKD_BACSU Uncharacterized protein YqkD OS=Bacillus subtilis (strain 168) GN=yqkD PE=4 SV=1	tr|G5DW94|G5DW94_SILLA Esterase/lipase domain-containing protein (Fragment) OS=Silene latifolia PE=2 SV=1	vvi:100257995 hypothetical protein LOC100257995	KOG1552 Predicted alpha/beta hydrolase	gi|731318639|ref|XP_010669834.1| PREDICTED: uncharacterized protein LOC104886965 [Beta vulgaris subsp. vulgaris] // gi|731318641|ref|XP_010669835.1| PREDICTED: uncharacterized protein LOC104886965 [Beta vulgaris subsp. vulgaris]	gi|731318640|ref|XM_010671533.1| PREDICTED: Beta vulgaris subsp. vulgaris uncharacterized LOC104886965 (LOC104886965), transcript variant X2, mRNA
Sp_005030_fqaq		tr|A0A0D2VWH7|A0A0D2VWH7_GOSRA Uncharacterized protein OS=Gossypium raimondii GN=B456_012G069200 PE=4 SV=1	rcu:RCOM_0190620 hypothetical protein		gi|731318632|ref|XP_010669831.1| PREDICTED: uncharacterized protein LOC104886964 [Beta vulgaris subsp. vulgaris] // gi|731318634|ref|XP_010669832.1| PREDICTED: uncharacterized protein LOC104886964 [Beta vulgaris subsp. vulgaris] // gi|731318636|ref|XP_010669833.1| PREDICTED: uncharacterized protein LOC104886964 [Beta vulgaris subsp. vulgaris]	gi|731318637|ref|XR_789274.1| PREDICTED: Beta vulgaris subsp. vulgaris uncharacterized LOC104886964 (LOC104886964), transcript variant X4, misc_RNA
Sp_005040_mgzk	sp|Q9LNG5|PPP7L_ARATH Serine/threonine-protein phosphatase 7 long form homolog OS=Arabidopsis thaliana GN=At1g48120 PE=2 SV=1	tr|V7BK89|V7BK89_PHAVU Uncharacterized protein OS=Phaseolus vulgaris GN=PHAVU_006G035400g PE=4 SV=1	vvi:100253620 hypothetical protein LOC100253620		gi|731318643|ref|XP_010669836.1| PREDICTED: serine/threonine-protein phosphatase 7 long form homolog [Beta vulgaris subsp. vulgaris] // gi|731318645|ref|XP_010669837.1| PREDICTED: serine/threonine-protein phosphatase 7 long form homolog [Beta vulgaris subsp. vulgaris]	gi|731318644|ref|XM_010671535.1| PREDICTED: Beta vulgaris subsp. vulgaris serine/threonine-protein phosphatase 7 long form homolog (LOC104886967), transcript variant X2, mRNA
Sp_005050_qxtm	sp|Q9SLD4|ZAT11_ARATH Zinc finger protein ZAT11 OS=Arabidopsis thaliana GN=ZAT11 PE=2 SV=1	tr|M5XDR0|M5XDR0_PRUPE Uncharacterized protein OS=Prunus persica GN=PRUPE_ppa011762mg PE=4 SV=1	pop:POPTR_659738 hypothetical protein	KOG1721 FOG: Zn-finger	gi|731318648|ref|XP_010669838.1| PREDICTED: zinc finger protein ZAT12-like [Beta vulgaris subsp. vulgaris]	gi|731318647|ref|XM_010671536.1| PREDICTED: Beta vulgaris subsp. vulgaris zinc finger protein ZAT12-like (LOC104886969), mRNA
Sp_005060_cahi		tr|A5AZY9|A5AZY9_VITVI Putative uncharacterized protein OS=Vitis vinifera GN=VITISV_026888 PE=4 SV=1	pop:POPTR_777085 hypothetical protein		gi|731324294|ref|XP_010672895.1| PREDICTED: uncharacterized protein LOC104889390 [Beta vulgaris subsp. vulgaris] // gi|731324296|ref|XP_010672897.1| PREDICTED: uncharacterized protein LOC104889390 [Beta vulgaris subsp. vulgaris] // gi|731324298|ref|XP_010672898.1| PREDICTED: uncharacterized protein LOC104889390 [Beta vulgaris subsp. vulgaris] // gi|731324300|ref|XP_010672899.1| PREDICTED: unchara…	gi|731324299|ref|XM_010674597.1| PREDICTED: Beta vulgaris subsp. vulgaris uncharacterized LOC104889390 (LOC104889390), transcript variant X4, mRNA
Sp_005070_ydxz	sp|Q9FYE5|PT504_ARATH Probable sugar phosphate/phosphate translocator At5g04160 OS=Arabidopsis thaliana GN=At5g04160 PE=2 SV=1	tr|A0A0D2S2Z1|A0A0D2S2Z1_GOSRA Uncharacterized protein OS=Gossypium raimondii GN=B456_006G135900 PE=4 SV=1	rcu:RCOM_1099400 Glucose-6-phosphate/phosphate translocator 1, chloroplast precursor, putative	KOG1441 Glucose-6-phosphate/phosphate and phosphoenolpyruvate/phosphate antiporter	gi|731324292|ref|XP_010672894.1| PREDICTED: probable sugar phosphate/phosphate translocator At5g04160 [Beta vulgaris subsp. vulgaris]	gi|731324291|ref|XM_010674592.1| PREDICTED: Beta vulgaris subsp. vulgaris probable sugar phosphate/phosphate translocator At5g04160 (LOC104889389), mRNA
Sp_005080_mign	sp|O22218|ACA4_ARATH Calcium-transporting ATPase 4, plasma membrane-type OS=Arabidopsis thaliana GN=ACA4 PE=1 SV=1	tr|A0A0B0MRE1|A0A0B0MRE1_GOSAR Calcium-transporting ATPase OS=Gossypium arboreum GN=F383_22130 PE=3 SV=1	pop:POPTR_762070 autoinhibited calcium ATPase	KOG0204 Calcium transporting ATPase	gi|731324290|ref|XP_010672893.1| PREDICTED: putative calcium-transporting ATPase 11, plasma membrane-type [Beta vulgaris subsp. vulgaris]	gi|731324289|ref|XM_010674591.1| PREDICTED: Beta vulgaris subsp. vulgaris putative calcium-transporting ATPase 11, plasma membrane-type (LOC104889388), mRNA
Sp_005090_nxew	sp|P40513|MAM33_YEAST Mitochondrial acidic protein MAM33 OS=Saccharomyces cerevisiae (strain ATCC 204508 / S288c) GN=MAM33 PE=1 SV=1	tr|A0A067DGZ8|A0A067DGZ8_CITSI Uncharacterized protein OS=Citrus sinensis GN=CISIN_1g028851mg PE=4 SV=1	vvi:100246864 hypothetical protein LOC100246864	KOG2536 MAM33, mitochondrial matrix glycoprotein	gi|731324288|ref|XP_010672892.1| PREDICTED: uncharacterized protein At2g39795, mitochondrial [Beta vulgaris subsp. vulgaris]	gi|731324287|ref|XM_010674590.1| PREDICTED: Beta vulgaris subsp. vulgaris uncharacterized protein At2g39795, mitochondrial (LOC104889386), mRNA
Sp_005100_ktex
Sp_005110_ezrk	sp|Q93ZF5|PHO11_ARATH Phosphate transporter PHO1 homolog 1 OS=Arabidopsis thaliana GN=PHO1-H1 PE=2 SV=1	tr|D7T9D4|D7T9D4_VITVI Putative uncharacterized protein OS=Vitis vinifera GN=VIT_01s0011g02520 PE=4 SV=1	vvi:100245828 hypothetical protein LOC100245828	KOG1162 Predicted small molecule transporter	gi|731340408|ref|XP_010681381.1| PREDICTED: phosphate transporter PHO1 homolog 1 isoform X2 [Beta vulgaris subsp. vulgaris]	gi|731340407|ref|XM_010683079.1| PREDICTED: Beta vulgaris subsp. vulgaris phosphate transporter PHO1 homolog 1 (LOC104896336), transcript variant X2, mRNA
Sp_005120_oqif
Sp_005130_xfdx	sp|Q9C7A2|Y3236_ARATH Ankyrin repeat-containing protein At3g12360 OS=Arabidopsis thaliana GN=At3g12360 PE=2 SV=1	tr|A5BG03|A5BG03_VITVI Putative uncharacterized protein OS=Vitis vinifera GN=VITISV_030400 PE=4 SV=1	vvi:100247618 hypothetical protein LOC100247618	KOG0504 FOG: Ankyrin repeat	gi|147791225|emb|CAN70132.1| hypothetical protein VITISV_030400 [Vitis vinifera]
Sp_005140_fsrk	sp|Q9SZR1|ACA10_ARATH Calcium-transporting ATPase 10, plasma membrane-type OS=Arabidopsis thaliana GN=ACA10 PE=1 SV=2	tr|A0A0D2RS83|A0A0D2RS83_GOSRA Calcium-transporting ATPase OS=Gossypium raimondii GN=B456_004G024800 PE=3 SV=1	rcu:RCOM_1707830 cation-transporting atpase plant, putative (EC:3.6.3.8)	KOG0204 Calcium transporting ATPase	gi|731352220|ref|XP_010687432.1| PREDICTED: calcium-transporting ATPase 10, plasma membrane-type isoform X1 [Beta vulgaris subsp. vulgaris]	gi|731352221|ref|XM_010689132.1| PREDICTED: Beta vulgaris subsp. vulgaris calcium-transporting ATPase 10, plasma membrane-type (LOC104901544), transcript variant X2, mRNA
Sp_005150_fhof	sp|Q9ZNR0|C78A6_ARATH Cytochrome P450 78A6 OS=Arabidopsis thaliana GN=CYP78A6 PE=2 SV=1	tr|A0A061DU94|A0A061DU94_THECC Cytochrome P450, family 78, subfamily A, polypeptide 6 OS=Theobroma cacao GN=TCM_005079 PE=3 SV=1	pop:POPTR_700313 CYP78A25; cytochrome P450	KOG0156 Cytochrome P450 CYP2 subfamily	gi|731311166|ref|XP_010692663.1| PREDICTED: cytochrome P450 78A3-like [Beta vulgaris subsp. vulgaris]	gi|731311165|ref|XM_010694361.1| PREDICTED: Beta vulgaris subsp. vulgaris cytochrome P450 78A3-like (LOC104905720), mRNA
Sp_005160_dmgq	sp|P40934|CYB5_BRAOB Cytochrome b5 OS=Brassica oleracea var. botrytis GN=CYB5 PE=1 SV=1	tr|D6BR71|D6BR71_JATCU Cytochrome b5 OS=Jatropha curcas PE=2 SV=1	vvi:100265799 hypothetical protein LOC100265799	KOG0537 Cytochrome b5	gi|731311168|ref|XP_010692750.1| PREDICTED: cytochrome b5-like [Beta vulgaris subsp. vulgaris]	gi|731311167|ref|XM_010694448.1| PREDICTED: Beta vulgaris subsp. vulgaris cytochrome b5-like (LOC104905791), mRNA
Sp_005170_yrzn		tr|K4B012|K4B012_SOLLC Uncharacterized protein OS=Solanum lycopersicum GN=Solyc01g096240.2 PE=4 SV=1	rcu:RCOM_0144260 hypothetical protein		gi|731311176|ref|XP_010693091.1| PREDICTED: uncharacterized protein LOC104906052 [Beta vulgaris subsp. vulgaris]	gi|731311175|ref|XM_010694789.1| PREDICTED: Beta vulgaris subsp. vulgaris uncharacterized LOC104906052 (LOC104906052), mRNA
Sp_005180_qwsn	sp|Q9P6Q3|BCS1_SCHPO Probable mitochondrial chaperone bcs1 OS=Schizosaccharomyces pombe (strain 972 / ATCC 24843) GN=SPAC644.07 PE=2 SV=1	tr|A0A059CKR4|A0A059CKR4_EUCGR Uncharacterized protein OS=Eucalyptus grandis GN=EUGRSUZ_D02641 PE=4 SV=1	pop:POPTR_572434 hypothetical protein	KOG0743 AAA+-type ATPase	gi|731311178|ref|XP_010693170.1| PREDICTED: probable mitochondrial chaperone BCS1-A [Beta vulgaris subsp. vulgaris]	gi|731311177|ref|XM_010694868.1| PREDICTED: Beta vulgaris subsp. vulgaris probable mitochondrial chaperone BCS1-A (LOC104906128), mRNA
Sp_005190_kkjm	sp|Q9FZ45|Y1686_ARATH Uncharacterized membrane protein At1g16860 OS=Arabidopsis thaliana GN=At1g16860 PE=1 SV=1	tr|V7BNX8|V7BNX8_PHAVU Uncharacterized protein OS=Phaseolus vulgaris GN=PHAVU_006G144300g PE=4 SV=1	vvi:100243876 hypothetical protein LOC100243876		gi|731370527|ref|XP_010665747.1| PREDICTED: uncharacterized membrane protein At1g16860 [Beta vulgaris subsp. vulgaris]	gi|731370526|ref|XM_010667445.1| PREDICTED: Beta vulgaris subsp. vulgaris uncharacterized membrane protein At1g16860 (LOC104883005), mRNA
Sp_005200_uauk		tr|D7TSS4|D7TSS4_VITVI Putative uncharacterized protein OS=Vitis vinifera GN=VIT_14s0006g01600 PE=4 SV=1	vvi:100243237 similar to Os01g0111700		gi|731417527|ref|XP_003633718.2| PREDICTED: uncharacterized protein LOC100243237 [Vitis vinifera] // gi|296087172|emb|CBI33546.3| unnamed protein product [Vitis vinifera]	gi|470241461|ref|XM_004352254.1| Dictyostelium fasciculatum hypothetical protein (DFA_09653) mRNA, complete cds
Sp_005210_qcfq		tr|H2CLW2|H2CLW2_ALLSA Putative cold-regulated protein OS=Allium sativum PE=2 SV=1	vvi:100246645 hypothetical protein LOC100246645		gi|731350474|ref|XP_010686521.1| PREDICTED: uncharacterized protein LOC104900723 [Beta vulgaris subsp. vulgaris]	gi|731350473|ref|XM_010688219.1| PREDICTED: Beta vulgaris subsp. vulgaris uncharacterized LOC104900723 (LOC104900723), mRNA
Sp_005220_iixe		tr|A0A067JFN7|A0A067JFN7_JATCU Uncharacterized protein OS=Jatropha curcas GN=JCGZ_02494 PE=4 SV=1	vvi:100246645 hypothetical protein LOC100246645		gi|731316004|ref|XP_010693833.1| PREDICTED: uncharacterized protein LOC104906731 [Beta vulgaris subsp. vulgaris]	gi|731316003|ref|XM_010695531.1| PREDICTED: Beta vulgaris subsp. vulgaris uncharacterized LOC104906731 (LOC104906731), mRNA
Sp_005230_offy						gi|769814882|ref|XM_011624247.1| PREDICTED: Amborella trichopoda leucine-rich repeat extensin-like protein 4 (LOC18432079), mRNA
Sp_005240_emgd						gi|566188453|ref|XM_002314290.2| Populus trichocarpa hydroxyproline-rich glycoprotein (POPTR_0010s00350g) mRNA, complete cds
Sp_005250_ngji	sp|Q8RY22|DEGP7_ARATH Protease Do-like 7 OS=Arabidopsis thaliana GN=DEGP7 PE=2 SV=1	tr|F6HSL4|F6HSL4_VITVI Putative uncharacterized protein OS=Vitis vinifera GN=VIT_14s0006g01570 PE=4 SV=1	pop:POPTR_816849 hypothetical protein	KOG1421 Predicted signaling-associated protein (contains a PDZ domain)	gi|731316006|ref|XP_010693843.1| PREDICTED: protease Do-like 7 [Beta vulgaris subsp. vulgaris]	gi|731316005|ref|XM_010695541.1| PREDICTED: Beta vulgaris subsp. vulgaris protease Do-like 7 (LOC104906742), mRNA
Sp_005260_egqi	sp|P49173|NIP1_NICAL Probable aquaporin NIP-type OS=Nicotiana alata PE=2 SV=1	tr|A0A022S037|A0A022S037_ERYGU Uncharacterized protein OS=Erythranthe guttata GN=MIMGU_mgv1a011367mg PE=3 SV=1	pop:POPTR_756079 aquaporin, MIP family, NIP subfamily	KOG0223 Aquaporin (major intrinsic protein family)	gi|731316010|ref|XP_010693865.1| PREDICTED: probable aquaporin NIP-type [Beta vulgaris subsp. vulgaris]	gi|731316009|ref|XM_010695563.1| PREDICTED: Beta vulgaris subsp. vulgaris probable aquaporin NIP-type (LOC104906759), mRNA
Sp_005270_myjs	sp|Q7XA40|RGA3_SOLBU Putative disease resistance protein RGA3 OS=Solanum bulbocastanum GN=RGA3 PE=2 SV=2	tr|A0A061EIS9|A0A061EIS9_THECC LRR and NB-ARC domains-containing disease resistance protein, putative OS=Theobroma cacao GN=TCM_019941 PE=4 SV=1	pop:POPTR_796990 cc-nbs-lrr resistance protein	KOG4658 Apoptotic ATPase	gi|731316008|ref|XP_010693854.1| PREDICTED: putative disease resistance protein RGA3 [Beta vulgaris subsp. vulgaris]	gi|731316007|ref|XM_010695552.1| PREDICTED: Beta vulgaris subsp. vulgaris putative disease resistance protein RGA3 (LOC104906750), mRNA
Sp_005280_rwti	sp|P49173|NIP1_NICAL Probable aquaporin NIP-type OS=Nicotiana alata PE=2 SV=1	tr|A0A022S037|A0A022S037_ERYGU Uncharacterized protein OS=Erythranthe guttata GN=MIMGU_mgv1a011367mg PE=3 SV=1	pop:POPTR_566501 aquaporin, MIP family, NIP subfamily	KOG0223 Aquaporin (major intrinsic protein family)	gi|731316012|ref|XP_010693872.1| PREDICTED: probable aquaporin NIP-type [Beta vulgaris subsp. vulgaris]	gi|731316011|ref|XM_010695570.1| PREDICTED: Beta vulgaris subsp. vulgaris probable aquaporin NIP-type (LOC104906767), mRNA
Sp_005290_yuzh	sp|Q9SB42|MDA1_ARATH Mediator-associated protein 1 OS=Arabidopsis thaliana GN=At4g25210 PE=1 SV=1	tr|A5B455|A5B455_VITVI Putative uncharacterized protein OS=Vitis vinifera GN=VITISV_016716 PE=4 SV=1	vvi:100253879 hypothetical protein LOC100253879		gi|731328139|ref|XP_010674885.1| PREDICTED: mediator-associated protein 1 isoform X1 [Beta vulgaris subsp. vulgaris]	gi|731328138|ref|XM_010676583.1| PREDICTED: Beta vulgaris subsp. vulgaris mediator-associated protein 1 (LOC104890963), transcript variant X1, mRNA
Sp_005300_rffg	sp|A7RWD2|CIAO1_NEMVE Probable cytosolic iron-sulfur protein assembly protein CIAO1 homolog OS=Nematostella vectensis GN=v1g226592 PE=3 SV=1	tr|D7TJ66|D7TJ66_VITVI Probable cytosolic iron-sulfur protein assembly protein CIAO1 homolog OS=Vitis vinifera GN=VIT_08s0007g03360 PE=3 SV=1	vvi:100256192 hypothetical protein LOC100256192	KOG0645 WD40 repeat protein	gi|731365841|ref|XP_010694745.1| PREDICTED: probable cytosolic iron-sulfur protein assembly protein CIAO1 homolog isoform X1 [Beta vulgaris subsp. vulgaris]	gi|731365840|ref|XM_010696443.1| PREDICTED: Beta vulgaris subsp. vulgaris probable cytosolic iron-sulfur protein assembly protein CIAO1 homolog (LOC104907504), transcript variant X1, mRNA
Sp_005310_ehmp	sp|Q9SS37|RTNLH_ARATH Reticulon-like protein B8 OS=Arabidopsis thaliana GN=RTNLB8 PE=2 SV=1	tr|A0A061DLY1|A0A061DLY1_THECC Reticulon-like protein OS=Theobroma cacao GN=TCM_001925 PE=4 SV=1	vvi:100267805 hypothetical protein LOC100267805	KOG1792 Reticulon	gi|731354912|ref|XP_010688858.1| PREDICTED: reticulon-like protein B8 [Beta vulgaris subsp. vulgaris]	gi|731354911|ref|XM_010690556.1| PREDICTED: Beta vulgaris subsp. vulgaris reticulon-like protein B8 (LOC104902687), mRNA
Sp_005320_ijxm	sp|Q9BT22|ALG1_HUMAN Chitobiosyldiphosphodolichol beta-mannosyltransferase OS=Homo sapiens GN=ALG1 PE=1 SV=2	tr|M5WVA9|M5WVA9_PRUPE Uncharacterized protein OS=Prunus persica GN=PRUPE_ppa005033mg PE=4 SV=1	pop:POPTR_583054 transferase, transferring glycosyl groups (EC:2.4.1.142); K03842 beta-1,4-mannosyltransferase [EC:2.4.1.142]	KOG2941 Beta-1,4-mannosyltransferase	gi|731354906|ref|XP_010688855.1| PREDICTED: chitobiosyldiphosphodolichol beta-mannosyltransferase isoform X1 [Beta vulgaris subsp. vulgaris] // gi|731354908|ref|XP_010688856.1| PREDICTED: chitobiosyldiphosphodolichol beta-mannosyltransferase isoform X1 [Beta vulgaris subsp. vulgaris]	gi|731354907|ref|XM_010690554.1| PREDICTED: Beta vulgaris subsp. vulgaris chitobiosyldiphosphodolichol beta-mannosyltransferase (LOC104902686), transcript variant X2, mRNA
Sp_005330_wksi	sp|Q94A68|Y1669_ARATH Uncharacterized oxidoreductase At1g06690, chloroplastic OS=Arabidopsis thaliana GN=At1g06690 PE=2 SV=1	tr|B9H861|B9H861_POPTR Aldo/keto reductase family protein OS=Populus trichocarpa GN=POPTR_0005s22850g PE=4 SV=1	pop:POPTR_714930 hypothetical protein	KOG1575 Voltage-gated shaker-like K+ channel, subunit beta/KCNAB	gi|731354904|ref|XP_010688853.1| PREDICTED: uncharacterized oxidoreductase At1g06690, chloroplastic [Beta vulgaris subsp. vulgaris]	gi|731354903|ref|XM_010690551.1| PREDICTED: Beta vulgaris subsp. vulgaris uncharacterized oxidoreductase At1g06690, chloroplastic (LOC104902685), mRNA
Sp_005340_nkex	sp|P9WMH3|CRPL_MYCTU CRP-like cAMP-activated global transcriptional regulator OS=Mycobacterium tuberculosis (strain ATCC 25618 / H37Rv) GN=crp PE=1 SV=1	tr|A0A0D0TMV1|A0A0D0TMV1_PSEFL NtcA protein OS=Pseudomonas fluorescens GN=ntcA PE=4 SV=1	pfs:PFLU1528 putative cyclic nucleotide-binding protein		gi|758889401|ref|WP_043046493.1| cyclic nucleotide-binding protein [Pseudomonas fluorescens] // gi|757251425|gb|KIR24381.1| Global nitrogen regulator [Pseudomonas fluorescens]	gi|785763558|gb|CP005975.1| Pseudomonas fluorescens PICF7, complete genome
Sp_005350_nthw	sp|A8GN21|CAPD_RICAH UDP-glucose 4-epimerase OS=Rickettsia akari (strain Hartford) GN=capD PE=3 SV=1	tr|A0A0D9A4Q5|A0A0D9A4Q5_9PSED UDP-glucose 4-epimerase OS=Pseudomonas sp. ES3-33 GN=UB23_16000 PE=4 SV=1	pen:PSEEN1500 polysaccharide biosynthesis protein; O-antigen biosynthesis protein	KOG1429 dTDP-glucose 4-6-dehydratase/UDP-glucuronic acid decarboxylase	gi|769925995|ref|WP_045060273.1| UDP-glucose 4-epimerase [Pseudomonas sp. ES3-33] // gi|768454368|gb|KJH76013.1| UDP-glucose 4-epimerase [Pseudomonas sp. ES3-33]	gi|699964714|dbj|AP014655.1| Pseudomonas sp. MT-1 DNA, nearly complete genome
Sp_005360_psus	sp|Q8K339|KIN17_MOUSE DNA/RNA-binding protein KIN17 OS=Mus musculus GN=Kin PE=2 SV=1	tr|M5WKQ3|M5WKQ3_PRUPE Uncharacterized protein OS=Prunus persica GN=PRUPE_ppa014710mg PE=4 SV=1	ath:AT1G55460 Kin17 DNA-binding protein-related; K13102 DNA/RNA-binding protein KIN17	KOG2837 Protein containing a U1-type Zn-finger and implicated in RNA splicing or processing	gi|595831077|ref|XP_007206196.1| hypothetical protein PRUPE_ppa014710mg [Prunus persica] // gi|462401838|gb|EMJ07395.1| hypothetical protein PRUPE_ppa014710mg [Prunus persica]	gi|731343543|ref|XM_010684649.1| PREDICTED: Beta vulgaris subsp. vulgaris DNA/RNA-binding protein KIN17-like (LOC104897712), mRNA
Sp_005370_rxhu	sp|Q9SPE5|SNAG_ARATH Gamma-soluble NSF attachment protein OS=Arabidopsis thaliana GN=GSNAP PE=2 SV=1	tr|A0A061G8U1|A0A061G8U1_THECC Gamma-soluble NSF attachment protein isoform 1 OS=Theobroma cacao GN=TCM_026953 PE=4 SV=1	rcu:RCOM_0770570 gamma-soluble nsf attachment protein, putative	KOG1585 Protein required for fusion of vesicles in vesicular transport, gamma-SNAP	gi|731356250|ref|XP_010689573.1| PREDICTED: gamma-soluble NSF attachment protein [Beta vulgaris subsp. vulgaris]	gi|731356249|ref|XM_010691271.1| PREDICTED: Beta vulgaris subsp. vulgaris gamma-soluble NSF attachment protein (LOC104903259), mRNA
Sp_005380_smnq	sp|Q9ZTX9|ARFD_ARATH Auxin response factor 4 OS=Arabidopsis thaliana GN=ARF4 PE=1 SV=1	tr|A0A061GT76|A0A061GT76_THECC Auxin response factor OS=Theobroma cacao GN=TCM_041071 PE=3 SV=1	vvi:100243320 hypothetical protein LOC100243320		gi|731356252|ref|XP_010689575.1| PREDICTED: auxin response factor 4 isoform X1 [Beta vulgaris subsp. vulgaris]	gi|731356251|ref|XM_010691273.1| PREDICTED: Beta vulgaris subsp. vulgaris auxin response factor 4 (LOC104903260), transcript variant X1, mRNA
Sp_005390_suxr	sp|O80513|CCU41_ARATH Cyclin-U4-1 OS=Arabidopsis thaliana GN=CYCU4-1 PE=1 SV=1	tr|A0A067HC85|A0A067HC85_CITSI Uncharacterized protein OS=Citrus sinensis GN=CISIN_1g028611mg PE=4 SV=1	rcu:RCOM_0658420 cyclin-dependent protein kinase, putative	KOG1674 Cyclin	gi|731360823|ref|XP_010692026.1| PREDICTED: cyclin-U4-1 [Beta vulgaris subsp. vulgaris]	gi|731360822|ref|XM_010693724.1| PREDICTED: Beta vulgaris subsp. vulgaris cyclin-U4-1 (LOC104905251), mRNA
Sp_005400_krzm	sp|Q76MV0|H32_TOBAC Histone H3.2 OS=Nicotiana tabacum GN=B34 PE=1 SV=1	tr|B8B1H8|B8B1H8_ORYSI Histone H3 OS=Oryza sativa subsp. indica GN=OsI_21765 PE=3 SV=1	zma:100192589 H3C4, H3C2, H3C3; Histone H3.2; K11253 histone H3	KOG1745 Histones H3 and H4	gi|565487241|ref|XP_006301260.1| hypothetical protein CARUB_v10021660mg, partial [Capsella rubella] // gi|482569970|gb|EOA34158.1| hypothetical protein CARUB_v10021660mg, partial [Capsella rubella]	gi|731329185|ref|XM_010677155.1| PREDICTED: Beta vulgaris subsp. vulgaris histone H3.2 (LOC104891457), mRNA
Sp_005410_rwui		tr|A0A061GT14|A0A061GT14_THECC Transducin/WD40 repeat-like superfamily protein isoform 1 OS=Theobroma cacao GN=TCM_040552 PE=4 SV=1	vvi:100243206 hypothetical protein LOC100243206		gi|731325581|ref|XP_010673589.1| PREDICTED: uncharacterized protein LOC104889943 [Beta vulgaris subsp. vulgaris]	gi|731325580|ref|XM_010675287.1| PREDICTED: Beta vulgaris subsp. vulgaris uncharacterized LOC104889943 (LOC104889943), mRNA
Sp_005420_tsqg		tr|A0A067FFG3|A0A067FFG3_CITSI Uncharacterized protein OS=Citrus sinensis GN=CISIN_1g007566mg PE=4 SV=1	vvi:100265521 hypothetical protein LOC100265521		gi|731325575|ref|XP_010673585.1| PREDICTED: uncharacterized protein LOC104889941 isoform X1 [Beta vulgaris subsp. vulgaris]	gi|731325576|ref|XM_010675284.1| PREDICTED: Beta vulgaris subsp. vulgaris uncharacterized LOC104889941 (LOC104889941), transcript variant X2, mRNA
Sp_005430_sckz	sp|Q8RWR1|JMJ30_ARATH Putative lysine-specific demethylase JMJD5 OS=Arabidopsis thaliana GN=JMJD5 PE=2 SV=1	tr|F6GU98|F6GU98_VITVI Putative uncharacterized protein OS=Vitis vinifera GN=VIT_06s0004g01630 PE=4 SV=1	pop:POPTR_844029 hypothetical protein	KOG2132 Uncharacterized conserved protein, contains JmjC domain	gi|731325572|ref|XP_010673584.1| PREDICTED: putative lysine-specific demethylase JMJD5 [Beta vulgaris subsp. vulgaris]	gi|731325571|ref|XM_010675282.1| PREDICTED: Beta vulgaris subsp. vulgaris putative lysine-specific demethylase JMJD5 (LOC104889940), transcript variant X1, mRNA
Sp_005440_jamk	sp|O23116|EIL3_ARATH ETHYLENE INSENSITIVE 3-like 3 protein OS=Arabidopsis thaliana GN=EIL3 PE=1 SV=1	tr|A0A067FBX3|A0A067FBX3_CITSI Uncharacterized protein OS=Citrus sinensis GN=CISIN_1g007662mg PE=4 SV=1	pop:POPTR_547903 EIN3F; ethylene-insensitive 3f		gi|731353857|ref|XP_010688276.1| PREDICTED: ETHYLENE INSENSITIVE 3-like 3 protein [Beta vulgaris subsp. vulgaris] // gi|731353860|ref|XP_010688277.1| PREDICTED: ETHYLENE INSENSITIVE 3-like 3 protein [Beta vulgaris subsp. vulgaris]	gi|731353859|ref|XM_010689975.1| PREDICTED: Beta vulgaris subsp. vulgaris ETHYLENE INSENSITIVE 3-like 3 protein (LOC104902261), transcript variant X4, mRNA
Sp_005450_ptpz		tr|B9ICN6|B9ICN6_POPTR Uncharacterized protein OS=Populus trichocarpa GN=POPTR_0015s15380g PE=4 SV=1	pop:POPTR_575615 hypothetical protein		gi|731325569|ref|XP_010673583.1| PREDICTED: uncharacterized protein LOC104889938 [Beta vulgaris subsp. vulgaris]	gi|731325568|ref|XM_010675281.1| PREDICTED: Beta vulgaris subsp. vulgaris uncharacterized LOC104889938 (LOC104889938), mRNA
Sp_005460_qjeu	sp|B8XCH5|QKY_ARATH Protein QUIRKY OS=Arabidopsis thaliana GN=QKY PE=2 SV=1	tr|A2Q4U9|A2Q4U9_MEDTR C2 OS=Medicago truncatula GN=MTR_7g092770 PE=4 SV=1	ath:AT3G57880 C2 domain-containing protein	KOG1030 Predicted Ca2+-dependent phospholipid-binding protein	gi|731325563|ref|XP_010673580.1| PREDICTED: multiple C2 and transmembrane domain-containing protein 1 [Beta vulgaris subsp. vulgaris] // gi|731325565|ref|XP_010673581.1| PREDICTED: multiple C2 and transmembrane domain-containing protein 1 [Beta vulgaris subsp. vulgaris] // gi|731325567|ref|XP_010673582.1| PREDICTED: multiple C2 and transmembrane domain-containing protein 1 [Beta vulgaris subsp. v…	gi|731325566|ref|XM_010675280.1| PREDICTED: Beta vulgaris subsp. vulgaris multiple C2 and transmembrane domain-containing protein 1 (LOC104889937), transcript variant X3, mRNA
Sp_005470_xqjo	sp|Q04869|YM94_YEAST Uncharacterized protein YMR315W OS=Saccharomyces cerevisiae (strain ATCC 204508 / S288c) GN=YMR315W PE=1 SV=1	tr|A0A067FNA0|A0A067FNA0_CITSI Uncharacterized protein OS=Citrus sinensis GN=CISIN_1g018445mg PE=4 SV=1	vvi:100245027 hypothetical protein LOC100245027	KOG2742 Predicted oxidoreductase	gi|731325561|ref|XP_010673579.1| PREDICTED: uncharacterized protein YMR315W isoform X2 [Beta vulgaris subsp. vulgaris]	gi|731325560|ref|XM_010675277.1| PREDICTED: Beta vulgaris subsp. vulgaris uncharacterized protein YMR315W (LOC104889936), transcript variant X2, mRNA
Sp_005480_idnz	sp|Q9C5V6|TOP6B_ARATH DNA topoisomerase 6 subunit B OS=Arabidopsis thaliana GN=TOP6B PE=1 SV=1	tr|D7SLA7|D7SLA7_VITVI DNA topoisomerase 6 subunit B OS=Vitis vinifera GN=TOP6B PE=3 SV=1	vvi:100265632 hypothetical protein LOC100265632		gi|731325555|ref|XP_010673576.1| PREDICTED: DNA topoisomerase 6 subunit B [Beta vulgaris subsp. vulgaris] // gi|731325557|ref|XP_010673577.1| PREDICTED: DNA topoisomerase 6 subunit B [Beta vulgaris subsp. vulgaris]	gi|731325556|ref|XM_010675275.1| PREDICTED: Beta vulgaris subsp. vulgaris DNA topoisomerase 6 subunit B (LOC104889935), transcript variant X2, mRNA
Sp_005490_ymit	sp|O24370|LOX21_SOLTU Linoleate 13S-lipoxygenase 2-1, chloroplastic OS=Solanum tuberosum GN=LOX2.1 PE=1 SV=1	tr|M5W1M2|M5W1M2_PRUPE Lipoxygenase OS=Prunus persica GN=PRUPE_ppa000968mg PE=3 SV=1	vvi:100243312 LOXA; lipoxygenase	TWOG0111 Lipoxygenase	gi|731325551|ref|XP_010673574.1| PREDICTED: linoleate 13S-lipoxygenase 2-1, chloroplastic-like [Beta vulgaris subsp. vulgaris]	gi|731325550|ref|XM_010675272.1| PREDICTED: Beta vulgaris subsp. vulgaris linoleate 13S-lipoxygenase 2-1, chloroplastic-like (LOC104889933), mRNA
Sp_005500_yysm		tr|K4Q1V9|K4Q1V9_BETVU Uncharacterized protein OS=Beta vulgaris PE=4 SV=1	pop:POPTR_826108 hypothetical protein		gi|731321086|ref|XP_010671159.1| PREDICTED: uncharacterized protein LOC104888038 [Beta vulgaris subsp. vulgaris]	gi|731321085|ref|XM_010672857.1| PREDICTED: Beta vulgaris subsp. vulgaris uncharacterized LOC104888038 (LOC104888038), mRNA
Sp_005510_gyqc	sp|Q9SZA4|CDC21_ARATH Cell division cycle 20.1, cofactor of APC complex OS=Arabidopsis thaliana GN=CDC20-1 PE=1 SV=1	tr|K4Q458|K4Q458_BETVU Uncharacterized protein OS=Beta vulgaris PE=4 SV=1	vvi:100250079 hypothetical protein LOC100250079; K03363 cell division cycle 20, cofactor of APC complex	KOG0305 Anaphase promoting complex, Cdc20, Cdh1, and Ama1 subunits	gi|731321084|ref|XP_010671158.1| PREDICTED: cell division cycle 20.2, cofactor of APC complex-like [Beta vulgaris subsp. vulgaris]	gi|731321083|ref|XM_010672856.1| PREDICTED: Beta vulgaris subsp. vulgaris cell division cycle 20.2, cofactor of APC complex-like (LOC104888037), mRNA
Sp_005520_igur	sp|Q5T6J7|GNTK_HUMAN Probable gluconokinase OS=Homo sapiens GN=IDNK PE=1 SV=1	tr|A0A061EBG5|A0A061EBG5_THECC P-loop containing nucleoside triphosphate hydrolases superfamily protein isoform 2 OS=Theobroma cacao GN=TCM_016788 PE=4 SV=1	rcu:RCOM_1324360 Thermosensitive gluconokinase, putative (EC:2.7.1.12); K00851 gluconokinase [EC:2.7.1.12]	KOG3354 Gluconate kinase	gi|731321080|ref|XP_010671156.1| PREDICTED: probable gluconokinase isoform X2 [Beta vulgaris subsp. vulgaris]	gi|731321079|ref|XM_010672854.1| PREDICTED: Beta vulgaris subsp. vulgaris probable gluconokinase (LOC104888036), transcript variant X2, mRNA
Sp_005530_yoyj	sp|P47140|AIM25_YEAST Altered inheritance rate of mitochondria protein 25 OS=Saccharomyces cerevisiae (strain ATCC 204508 / S288c) GN=AIM25 PE=3 SV=1	tr|K4Q0E3|K4Q0E3_BETVU Uncharacterized protein OS=Beta vulgaris PE=4 SV=1	vvi:100245942 hypothetical protein LOC100245942	KOG0621 Phospholipid scramblase	gi|731321076|ref|XP_010671154.1| PREDICTED: altered inheritance rate of mitochondria protein 25 [Beta vulgaris subsp. vulgaris]	gi|731321075|ref|XM_010672852.1| PREDICTED: Beta vulgaris subsp. vulgaris altered inheritance rate of mitochondria protein 25 (LOC104888035), mRNA
Sp_005540_xqpo	sp|Q94F87|CMT2_ARATH DNA (cytosine-5)-methyltransferase CMT2 OS=Arabidopsis thaliana GN=CMT2 PE=2 SV=3	tr|A0A061G618|A0A061G618_THECC Cytosine-specific methyltransferase OS=Theobroma cacao GN=TCM_016644 PE=3 SV=1	vvi:100255190 hypothetical protein LOC100255190	TWOG0157 (cytosine-5-)-methyltransferase	gi|731321074|ref|XP_010671153.1| PREDICTED: DNA (cytosine-5)-methyltransferase CMT2-like [Beta vulgaris subsp. vulgaris]	gi|731321073|ref|XM_010672851.1| PREDICTED: Beta vulgaris subsp. vulgaris DNA (cytosine-5)-methyltransferase CMT2-like (LOC104888034), mRNA
Sp_005550_fjmj	sp|P59278|Y1745_ARATH Uncharacterized protein At1g51745 OS=Arabidopsis thaliana GN=At1g51745 PE=2 SV=2	tr|F6HEG8|F6HEG8_VITVI Putative uncharacterized protein OS=Vitis vinifera GN=VIT_16s0039g02450 PE=4 SV=1	vvi:100254467 hypothetical protein LOC100254467		gi|731321072|ref|XP_010671152.1| PREDICTED: uncharacterized protein LOC104888033 [Beta vulgaris subsp. vulgaris]	gi|731321071|ref|XM_010672850.1| PREDICTED: Beta vulgaris subsp. vulgaris uncharacterized LOC104888033 (LOC104888033), mRNA
Sp_005560_oqxt	sp|Q9LUV2|POP3_ARATH Probable protein Pop3 OS=Arabidopsis thaliana GN=At3g17210 PE=1 SV=1	tr|A0A061F9J8|A0A061F9J8_THECC Heat stable protein 1 OS=Theobroma cacao GN=TCM_026411 PE=4 SV=1	ath:AT3G17210 HS1; HS1 (HEAT STABLE PROTEIN 1)		gi|731321068|ref|XP_010671150.1| PREDICTED: probable protein Pop3 [Beta vulgaris subsp. vulgaris]	gi|731321755|ref|XM_010673221.1| PREDICTED: Beta vulgaris subsp. vulgaris probable protein Pop3 (LOC104888296), transcript variant X2, mRNA
Sp_005570_raid		tr|D7T7T7|D7T7T7_VITVI Putative uncharacterized protein OS=Vitis vinifera GN=VIT_16s0039g02440 PE=4 SV=1	ath:AT5G17160 hypothetical protein		gi|731321070|ref|XP_010671151.1| PREDICTED: uncharacterized protein LOC104888032 [Beta vulgaris subsp. vulgaris]	gi|731321069|ref|XM_010672849.1| PREDICTED: Beta vulgaris subsp. vulgaris uncharacterized LOC104888032 (LOC104888032), mRNA
Sp_005580_xorc	sp|Q8CFK2|TF3B_MOUSE Transcription factor IIIB 90 kDa subunit OS=Mus musculus GN=Brf1 PE=2 SV=1	tr|D7TL42|D7TL42_VITVI Putative uncharacterized protein OS=Vitis vinifera GN=VIT_08s0056g01250 PE=4 SV=1	vvi:100263800 hypothetical protein LOC100263800	KOG1598 Transcription initiation factor TFIIIB, Brf1 subunit	gi|731321060|ref|XP_010671146.1| PREDICTED: transcription factor IIIB 90 kDa subunit isoform X2 [Beta vulgaris subsp. vulgaris]	gi|731321059|ref|XM_010672844.1| PREDICTED: Beta vulgaris subsp. vulgaris transcription factor IIIB 90 kDa subunit (LOC104888028), transcript variant X2, mRNA
Sp_005590_qdkx	sp|Q9SYH1|RSH3C_ARATH Probable GTP diphosphokinase RSH3, chloroplastic OS=Arabidopsis thaliana GN=RSH3 PE=2 SV=1	tr|D7T7R8|D7T7R8_VITVI Putative uncharacterized protein OS=Vitis vinifera GN=VIT_16s0039g02260 PE=4 SV=1	sbi:SORBI_04g030900 hypothetical protein	KOG1157 Predicted guanosine polyphosphate pyrophosphohydrolase/synthase	gi|731321056|ref|XP_010671144.1| PREDICTED: uncharacterized protein LOC104888027 [Beta vulgaris subsp. vulgaris]	gi|731321055|ref|XM_010672842.1| PREDICTED: Beta vulgaris subsp. vulgaris uncharacterized LOC104888027 (LOC104888027), mRNA
Sp_005600_ecds
Sp_005610_xwtn	sp|Q8GXB7|TRMB_ARATH tRNA (guanine-N(7)-)-methyltransferase OS=Arabidopsis thaliana GN=At5g24840 PE=2 SV=1	tr|W9S9X9|W9S9X9_9ROSA tRNA (guanine-N(7)-)-methyltransferase OS=Morus notabilis GN=L484_019893 PE=3 SV=1	rcu:RCOM_0751510 tRNA (guanine-n(7)-)-methyltransferase, putative (EC:2.1.1.33); K03439 tRNA (guanine-N7-)-methyltransferase [EC:2.1.1.33]	KOG3115 Methyltransferase-like protein	gi|731332355|ref|XP_010677158.1| PREDICTED: tRNA (guanine-N(7)-)-methyltransferase [Beta vulgaris subsp. vulgaris]	gi|731332354|ref|XM_010678856.1| PREDICTED: Beta vulgaris subsp. vulgaris tRNA (guanine-N(7)-)-methyltransferase (LOC104892843), mRNA
Sp_005620_duun	sp|Q9FNJ5|FDL31_ARATH F-box/FBD/LRR-repeat protein At5g22660 OS=Arabidopsis thaliana GN=At5g22660 PE=2 SV=1	tr|A5BLF6|A5BLF6_VITVI Putative uncharacterized protein OS=Vitis vinifera GN=VITISV_040899 PE=4 SV=1	vvi:100254878 hypothetical protein LOC100254878		gi|731332353|ref|XP_010677157.1| PREDICTED: FBD-associated F-box protein At5g60610-like [Beta vulgaris subsp. vulgaris]	gi|731332352|ref|XM_010678855.1| PREDICTED: Beta vulgaris subsp. vulgaris FBD-associated F-box protein At5g60610-like (LOC104892842), mRNA
Sp_005630_onzy		tr|M5WT18|M5WT18_PRUPE Uncharacterized protein OS=Prunus persica GN=PRUPE_ppa013836mg PE=4 SV=1	pop:POPTR_571784 hypothetical protein		gi|731356483|ref|XP_010689697.1| PREDICTED: uncharacterized protein LOC104903367 [Beta vulgaris subsp. vulgaris]	gi|731356482|ref|XM_010691395.1| PREDICTED: Beta vulgaris subsp. vulgaris uncharacterized LOC104903367 (LOC104903367), mRNA
Sp_005640_ingw	sp|P05332|YP20_BACLI Uncharacterized N-acetyltransferase p20 OS=Bacillus licheniformis GN=p20 PE=3 SV=1	tr|A0A067KZ38|A0A067KZ38_JATCU Uncharacterized protein OS=Jatropha curcas GN=JCGZ_02196 PE=4 SV=1	vvi:100240811 hypothetical protein LOC100240811	TWOG0243 Predicted alanine acetyl transferase	gi|731324685|ref|XP_010673099.1| PREDICTED: uncharacterized protein LOC104889554 [Beta vulgaris subsp. vulgaris]	gi|731324684|ref|XM_010674797.1| PREDICTED: Beta vulgaris subsp. vulgaris uncharacterized LOC104889554 (LOC104889554), mRNA
Sp_005650_pwmc	sp|Q4PCY0|CWC22_USTMA Pre-mRNA-splicing factor CWC22 OS=Ustilago maydis (strain 521 / FGSC 9021) GN=CWC22 PE=3 SV=1	tr|K4CI10|K4CI10_SOLLC Uncharacterized protein OS=Solanum lycopersicum GN=Solyc08g005190.2 PE=4 SV=1	ppp:PHYPADRAFT_164611 hypothetical protein; K13100 pre-mRNA-splicing factor CWC22	KOG2140 Uncharacterized conserved protein	gi|731332634|ref|XP_010677311.1| PREDICTED: uncharacterized protein LOC104892981 [Beta vulgaris subsp. vulgaris]	gi|731349329|ref|XM_010687635.1| PREDICTED: Beta vulgaris subsp. vulgaris pre-mRNA-splicing factor CWC22 homolog (LOC104900253), mRNA
Sp_005660_cndj	sp|P0C5D6|SAPK3_ORYSJ Serine/threonine-protein kinase SAPK3 OS=Oryza sativa subsp. japonica GN=SAPK3 PE=1 SV=1	tr|B9RUQ6|B9RUQ6_RICCO Serine/threonine-protein kinase SAPK3, putative OS=Ricinus communis GN=RCOM_0855720 PE=4 SV=1	rcu:RCOM_0855720 Serine/threonine-protein kinase SAPK3, putative (EC:2.7.11.1); K14498 serine/threonine-protein kinase SRK2 [EC:2.7.11.1]	KOG0583 Serine/threonine protein kinase	gi|731332339|ref|XP_010677149.1| PREDICTED: serine/threonine-protein kinase SAPK3-like [Beta vulgaris subsp. vulgaris]	gi|731332338|ref|XM_010678847.1| PREDICTED: Beta vulgaris subsp. vulgaris serine/threonine-protein kinase SAPK3-like (LOC104892838), mRNA
Sp_005670_ocsh	sp|O81445|CNBL1_ARATH Calcineurin B-like protein 1 OS=Arabidopsis thaliana GN=CBL1 PE=1 SV=3	tr|A0A0D2RPG4|A0A0D2RPG4_GOSRA Uncharacterized protein OS=Gossypium raimondii GN=B456_003G178700 PE=4 SV=1	vvi:100260894 CBL01; calcineurin B-like protein 01; K06268 protein phosphatase 3, regulatory subunit	KOG0034 Ca2+/calmodulin-dependent protein phosphatase (calcineurin subunit B), EF-Hand superfamily protein	gi|731332341|ref|XP_010677151.1| PREDICTED: calcineurin B-like protein 1 [Beta vulgaris subsp. vulgaris]	gi|731332340|ref|XM_010678849.1| PREDICTED: Beta vulgaris subsp. vulgaris calcineurin B-like protein 1 (LOC104892839), mRNA
Sp_005680_aigr	sp|Q66PF2|URT1_FRAAN Putative UDP-rhamnose:rhamnosyltransferase 1 OS=Fragaria ananassa GN=GT4 PE=2 SV=1	tr|F6I663|F6I663_VITVI Putative uncharacterized protein OS=Vitis vinifera GN=VIT_15s0046g01950 PE=4 SV=1	vvi:100260155 hypothetical protein LOC100260155	KOG1192 UDP-glucuronosyl and UDP-glucosyl transferase	gi|731421670|ref|XP_010661830.1| PREDICTED: putative UDP-rhamnose:rhamnosyltransferase 1 [Vitis vinifera]	gi|568876182|ref|XM_006491101.1| PREDICTED: Citrus sinensis putative UDP-rhamnose:rhamnosyltransferase 1-like (LOC102616159), mRNA
Sp_005690_rdyf	sp|Q9HCG7|GBA2_HUMAN Non-lysosomal glucosylceramidase OS=Homo sapiens GN=GBA2 PE=1 SV=2	tr|D7TGQ9|D7TGQ9_VITVI Non-lysosomal glucosylceramidase OS=Vitis vinifera GN=VIT_12s0035g01220 PE=3 SV=1	vvi:100248921 hypothetical protein LOC100248921	KOG2119 Predicted bile acid beta-glucosidase	gi|731341726|ref|XP_010682043.1| PREDICTED: non-lysosomal glucosylceramidase isoform X2 [Beta vulgaris subsp. vulgaris]	gi|731341725|ref|XM_010683741.1| PREDICTED: Beta vulgaris subsp. vulgaris non-lysosomal glucosylceramidase (LOC104896951), transcript variant X5, mRNA
Sp_005700_rdwu	sp|Q6DFF2|BRD4B_XENLA Bromodomain-containing protein 4B OS=Xenopus laevis GN=brd4-b PE=2 SV=1	tr|A0A061DWJ8|A0A061DWJ8_THECC Bromodomain-containing protein, putative isoform 1 OS=Theobroma cacao GN=TCM_006171 PE=4 SV=1	rcu:RCOM_0759490 bromodomain-containing protein, putative	KOG1474 Transcription initiation factor TFIID, subunit BDF1 and related bromodomain proteins	gi|731341616|ref|XP_010681984.1| PREDICTED: uncharacterized protein LOC104896894 [Beta vulgaris subsp. vulgaris]	gi|731341615|ref|XM_010683682.1| PREDICTED: Beta vulgaris subsp. vulgaris uncharacterized LOC104896894 (LOC104896894), mRNA
Sp_005710_gmkd	sp|F4I2J8|CATIN_ARATH Cactin OS=Arabidopsis thaliana GN=CTN PE=1 SV=1	tr|V4SQJ0|V4SQJ0_9ROSI Uncharacterized protein OS=Citrus clementina GN=CICLE_v10011207mg PE=4 SV=1	pop:POPTR_589536 hypothetical protein	KOG2370 Cactin	gi|731345527|ref|XP_010683965.1| PREDICTED: cactin [Beta vulgaris subsp. vulgaris]	gi|731345526|ref|XM_010685663.1| PREDICTED: Beta vulgaris subsp. vulgaris cactin (LOC104898569), mRNA
Sp_005720_fctk	sp|O23470|GDL64_ARATH GDSL esterase/lipase At4g16230 OS=Arabidopsis thaliana GN=At4g16230 PE=3 SV=2	tr|U5G7U1|U5G7U1_POPTR Uncharacterized protein (Fragment) OS=Populus trichocarpa GN=POPTR_0008s10420g PE=4 SV=1	rcu:RCOM_1000640 zinc finger protein, putative		gi|731322182|ref|XP_010671752.1| PREDICTED: GDSL esterase/lipase At4g16230-like [Beta vulgaris subsp. vulgaris]	gi|731322181|ref|XM_010673450.1| PREDICTED: Beta vulgaris subsp. vulgaris GDSL esterase/lipase At4g16230-like (LOC104888461), mRNA
Sp_005730_imit	sp|P48785|PRH_ARATH Pathogenesis-related homeodomain protein OS=Arabidopsis thaliana GN=PRH PE=2 SV=1	tr|D7UBI5|D7UBI5_VITVI Putative uncharacterized protein OS=Vitis vinifera GN=VIT_11s0103g00650 PE=4 SV=1	vvi:100262260 hypothetical protein LOC100262260	KOG4299 PHD Zn-finger protein	gi|731322180|ref|XP_010671751.1| PREDICTED: pathogenesis-related homeodomain protein [Beta vulgaris subsp. vulgaris]	gi|731322179|ref|XM_010673449.1| PREDICTED: Beta vulgaris subsp. vulgaris pathogenesis-related homeodomain protein (LOC104888459), mRNA
Sp_005740_yejp	sp|Q6DJ13|ZN830_XENTR Zinc finger protein 830 OS=Xenopus tropicalis GN=znf830 PE=2 SV=1	tr|M5X1X1|M5X1X1_PRUPE Uncharacterized protein OS=Prunus persica GN=PRUPE_ppa009123mg PE=4 SV=1	pop:POPTR_552894 hypothetical protein; K13104 zinc finger protein 830	KOG3032 Uncharacterized conserved protein	gi|731322178|ref|XP_010671750.1| PREDICTED: zinc finger protein 830 [Beta vulgaris subsp. vulgaris]	gi|731322177|ref|XM_010673448.1| PREDICTED: Beta vulgaris subsp. vulgaris zinc finger protein 830 (LOC104888458), mRNA
Sp_005750_pruc		tr|A0A0D2UH71|A0A0D2UH71_GOSRA Uncharacterized protein OS=Gossypium raimondii GN=B456_009G060800 PE=4 SV=1	vvi:100245704 hypothetical protein LOC100245704	KOG2536 MAM33, mitochondrial matrix glycoprotein	gi|731316820|ref|XP_010665892.1| PREDICTED: uncharacterized protein At2g39795, mitochondrial [Beta vulgaris subsp. vulgaris] // gi|731316822|ref|XP_010665900.1| PREDICTED: uncharacterized protein At2g39795, mitochondrial [Beta vulgaris subsp. vulgaris] // gi|731316824|ref|XP_010665910.1| PREDICTED: uncharacterized protein At2g39795, mitochondrial [Beta vulgaris subsp. vulgaris] // gi|731316826|re…	gi|731316825|ref|XM_010667617.1| PREDICTED: Beta vulgaris subsp. vulgaris uncharacterized protein At2g39795, mitochondrial (LOC104883133), transcript variant X4, mRNA
Sp_005760_gptu	sp|Q9LSP0|PER29_ARATH Peroxidase 29 OS=Arabidopsis thaliana GN=PER29 PE=2 SV=2	tr|M5XQS7|M5XQS7_PRUPE Peroxidase OS=Prunus persica GN=PRUPE_ppa008634mg PE=3 SV=1	vvi:100261865 hypothetical protein LOC100261865; K00430 peroxidase [EC:1.11.1.7]	TWOG0189 Peroxidase	gi|731322158|ref|XP_010671739.1| PREDICTED: peroxidase 29 [Beta vulgaris subsp. vulgaris]	gi|731322157|ref|XM_010673437.1| PREDICTED: Beta vulgaris subsp. vulgaris peroxidase 29 (LOC104888456), mRNA
Sp_005770_rzac	sp|Q9ZUT4|PP192_ARATH Pentatricopeptide repeat-containing protein At2g37320 OS=Arabidopsis thaliana GN=PCMP-E50 PE=2 SV=1	tr|B9IIX5|B9IIX5_POPTR Uncharacterized protein OS=Populus trichocarpa GN=POPTR_0016s08300g PE=4 SV=1	pop:POPTR_907438 hypothetical protein	KOG4197 FOG: PPR repeat	gi|731322160|ref|XP_010671740.1| PREDICTED: pentatricopeptide repeat-containing protein At2g37320 [Beta vulgaris subsp. vulgaris] // gi|731322162|ref|XP_010671742.1| PREDICTED: pentatricopeptide repeat-containing protein At2g37320 [Beta vulgaris subsp. vulgaris] // gi|731322164|ref|XP_010671743.1| PREDICTED: pentatricopeptide repeat-containing protein At2g37320 [Beta vulgaris subsp. vulgaris] // …	gi|731322175|ref|XM_010673447.1| PREDICTED: Beta vulgaris subsp. vulgaris pentatricopeptide repeat-containing protein At2g37320 (LOC104888457), transcript variant X9, mRNA
Sp_005780_ntyn		tr|A2Q2W3|A2Q2W3_MEDTR Huntingtin-interacting K-like protein OS=Medicago truncatula GN=MTR_2g034010 PE=4 SV=1	pop:POPTR_820561 hypothetical protein	KOG3450 Huntingtin interacting protein HYPK	gi|357448911|ref|XP_003594731.1| Huntingtin-interacting protein K [Medicago truncatula] // gi|124359935|gb|ABN07951.1| hypothetical protein MtrDRAFT_AC152185g3v2 [Medicago truncatula] // gi|355483779|gb|AES64982.1| huntingtin-interacting K-like protein [Medicago truncatula]	gi|731322153|ref|XM_010673435.1| PREDICTED: Beta vulgaris subsp. vulgaris huntingtin-interacting protein K (LOC104888454), mRNA
Sp_005790_iiyf
Sp_005800_dxse	sp|Q5NUF4|HIDM_GLYEC 2-hydroxyisoflavanone dehydratase OS=Glycyrrhiza echinata GN=HIDM PE=1 SV=1	tr|M5XQN2|M5XQN2_PRUPE Uncharacterized protein OS=Prunus persica GN=PRUPE_ppa008552mg PE=4 SV=1	vvi:100259601 hypothetical protein LOC100259601	KOG1515 Arylacetamide deacetylase	gi|731377524|ref|XP_010667897.1| PREDICTED: 2-hydroxyisoflavanone dehydratase-like [Beta vulgaris subsp. vulgaris]	gi|731377523|ref|XM_010669595.1| PREDICTED: Beta vulgaris subsp. vulgaris 2-hydroxyisoflavanone dehydratase-like (LOC104884890), mRNA
Sp_005810_qsjc	sp|Q5NUF4|HIDM_GLYEC 2-hydroxyisoflavanone dehydratase OS=Glycyrrhiza echinata GN=HIDM PE=1 SV=1	tr|M5XQN2|M5XQN2_PRUPE Uncharacterized protein OS=Prunus persica GN=PRUPE_ppa008552mg PE=4 SV=1	vvi:100264785 hypothetical protein LOC100264785	KOG1515 Arylacetamide deacetylase	gi|731377524|ref|XP_010667897.1| PREDICTED: 2-hydroxyisoflavanone dehydratase-like [Beta vulgaris subsp. vulgaris]	gi|731377523|ref|XM_010669595.1| PREDICTED: Beta vulgaris subsp. vulgaris 2-hydroxyisoflavanone dehydratase-like (LOC104884890), mRNA
Sp_005820_cnax	sp|Q9FZ47|ACR11_ARATH ACT domain-containing protein ACR11 OS=Arabidopsis thaliana GN=ACR11 PE=1 SV=1	tr|V4SJW9|V4SJW9_9ROSI Uncharacterized protein OS=Citrus clementina GN=CICLE_v10027515mg PE=4 SV=1	rcu:RCOM_0727690 amino acid binding protein, putative		gi|731351930|ref|XP_010687280.1| PREDICTED: uncharacterized protein DS12 from 2D-PAGE of leaf, chloroplastic [Beta vulgaris subsp. vulgaris] // gi|731351932|ref|XP_010687281.1| PREDICTED: uncharacterized protein DS12 from 2D-PAGE of leaf, chloroplastic [Beta vulgaris subsp. vulgaris] // gi|731351934|ref|XP_010687282.1| PREDICTED: uncharacterized protein DS12 from 2D-PAGE of leaf, chloroplastic [B…	gi|731351933|ref|XM_010688980.1| PREDICTED: Beta vulgaris subsp. vulgaris uncharacterized protein DS12 from 2D-PAGE of leaf, chloroplastic (LOC104901406), transcript variant X3, mRNA
Sp_005830_iiwq	sp|A7SWH1|PESC_NEMVE Pescadillo homolog OS=Nematostella vectensis GN=v1g194255 PE=3 SV=1	tr|A0A059APT8|A0A059APT8_EUCGR Pescadillo homolog OS=Eucalyptus grandis GN=EUGRSUZ_I01748 PE=3 SV=1	vvi:100262902 hypothetical protein LOC100262902	KOG2481 Protein required for normal rRNA processing	gi|731351936|ref|XP_010687283.1| PREDICTED: pescadillo homolog [Beta vulgaris subsp. vulgaris]	gi|731351935|ref|XM_010688981.1| PREDICTED: Beta vulgaris subsp. vulgaris pescadillo homolog (LOC104901407), mRNA
Sp_005840_iyxx	sp|Q39088|DOF34_ARATH Dof zinc finger protein DOF3.4 OS=Arabidopsis thaliana GN=DOF3.4 PE=1 SV=2	tr|B9HEE8|B9HEE8_POPTR DNA binding with one finger 5 family protein OS=Populus trichocarpa GN=POPTR_0007s11790g PE=4 SV=1	pop:POPTR_563045 hypothetical protein		gi|731338725|ref|XP_010680466.1| PREDICTED: dof zinc finger protein DOF3.4 [Beta vulgaris subsp. vulgaris]	gi|731338724|ref|XM_010682164.1| PREDICTED: Beta vulgaris subsp. vulgaris dof zinc finger protein DOF3.4 (LOC104895602), mRNA
Sp_005850_jrgy	sp|Q803I2|ERGI3_DANRE Endoplasmic reticulum-Golgi intermediate compartment protein 3 OS=Danio rerio GN=ergic3 PE=2 SV=1	tr|A0A072UZF4|A0A072UZF4_MEDTR Endoplasmic reticulum vesicle transporter OS=Medicago truncatula GN=MTR_3g081480 PE=4 SV=1	vvi:100260862 hypothetical protein LOC100260862	KOG2667 COPII vesicle protein	gi|731354792|ref|XP_010688789.1| PREDICTED: endoplasmic reticulum-Golgi intermediate compartment protein 3 [Beta vulgaris subsp. vulgaris] // gi|731354794|ref|XP_010688790.1| PREDICTED: endoplasmic reticulum-Golgi intermediate compartment protein 3 [Beta vulgaris subsp. vulgaris] // gi|731354796|ref|XP_010688791.1| PREDICTED: endoplasmic reticulum-Golgi intermediate compartment protein 3 [Beta vu…	gi|731354795|ref|XM_010690489.1| PREDICTED: Beta vulgaris subsp. vulgaris endoplasmic reticulum-Golgi intermediate compartment protein 3 (LOC104902637), transcript variant X3, mRNA
Sp_005860_fgmk	sp|Q94AW5|ERF03_ARATH Ethylene-responsive transcription factor ERF003 OS=Arabidopsis thaliana GN=ERF003 PE=2 SV=1	tr|B9HAT9|B9HAT9_POPTR PPLZ02 family protein OS=Populus trichocarpa GN=POPTR_0006s27710g PE=4 SV=1	pop:POPTR_654211 DREB25; AP2/ERF domain-containing transcription factor		gi|731316807|ref|XP_010665840.1| PREDICTED: ethylene-responsive transcription factor ERF003 [Beta vulgaris subsp. vulgaris]	gi|731316806|ref|XM_010667538.1| PREDICTED: Beta vulgaris subsp. vulgaris ethylene-responsive transcription factor ERF003 (LOC104883082), mRNA
Sp_005870_whgr
Sp_005880_snsf
Sp_005890_xfss		tr|B9SYW2|B9SYW2_RICCO Putative uncharacterized protein OS=Ricinus communis GN=RCOM_0012660 PE=4 SV=1	vvi:100251878 hypothetical protein LOC100251878		gi|731319198|ref|XP_010670132.1| PREDICTED: uncharacterized protein LOC104887237 [Beta vulgaris subsp. vulgaris]	gi|731319197|ref|XM_010671830.1| PREDICTED: Beta vulgaris subsp. vulgaris uncharacterized LOC104887237 (LOC104887237), mRNA
Sp_005900_qdpg	sp|Q9CAC4|MYOB2_ARATH Myosin-binding protein 2 OS=Arabidopsis thaliana GN=MYOB2 PE=1 SV=1	tr|B9SYW0|B9SYW0_RICCO Putative uncharacterized protein OS=Ricinus communis GN=RCOM_0012640 PE=4 SV=1	rcu:RCOM_0012640 hypothetical protein		gi|731319202|ref|XP_010670134.1| PREDICTED: uncharacterized protein LOC104887238 isoform X2 [Beta vulgaris subsp. vulgaris]	gi|731319201|ref|XM_010671832.1| PREDICTED: Beta vulgaris subsp. vulgaris uncharacterized LOC104887238 (LOC104887238), transcript variant X2, mRNA
Sp_005910_tcfy	sp|P47926|RSI1_SOLLC Protein RSI-1 OS=Solanum lycopersicum GN=RSI-1 PE=2 SV=1	tr|A0A068TZD5|A0A068TZD5_COFCA Coffea canephora DH200=94 genomic scaffold, scaffold_7 OS=Coffea canephora GN=GSCOC_T00036725001 PE=4 SV=1	pop:POPTR_830550 hypothetical protein		gi|350534694|ref|NP_001234666.1| protein RSI-1 precursor [Solanum lycopersicum] // gi|1351018|sp|P47926.1|RSI1_SOLLC RecName: Full=Protein RSI-1; AltName: Full=TR132; Flags: Precursor [Solanum lycopersicum] // gi|405585|gb|AAA20129.1| RSI-1 protein [Solanum lycopersicum] // gi|405587|gb|AAA20130.1| RSI-1 protein [Solanum lycopersicum]	gi|566171372|ref|XM_006383277.1| Populus trichocarpa gibberellin-regulated protein 5 (POPTR_0005s14640g) mRNA, complete cds
Sp_005920_ihji	sp|B6SFA4|MAA3_ARATH Probable helicase MAGATAMA 3 OS=Arabidopsis thaliana GN=MAA3 PE=2 SV=1	tr|B9H3I6|B9H3I6_POPTR Uncharacterized protein OS=Populus trichocarpa GN=POPTR_0004s07600g PE=4 SV=1	pop:POPTR_556070 hypothetical protein	KOG1801 tRNA-splicing endonuclease positive effector (SEN1)	gi|802609096|ref|XP_012074117.1| PREDICTED: uncharacterized ATP-dependent helicase C29A10.10c-like [Jatropha curcas]	gi|645231570|ref|XM_008224236.1| PREDICTED: Prunus mume helicase SEN1-like (LOC103322331), mRNA
Sp_005930_fnou					gi|731340757|ref|XP_010681570.1| PREDICTED: uncharacterized protein LOC104896515 [Beta vulgaris subsp. vulgaris]
Sp_005940_faet	sp|O64518|MCA5_ARATH Metacaspase-5 OS=Arabidopsis thaliana GN=AMC5 PE=1 SV=1	tr|I6LM00|I6LM00_HEVBR Type II metacaspase OS=Hevea brasiliensis PE=2 SV=1	rcu:RCOM_1129630 caspase, putative	KOG1546 Metacaspase involved in regulation of apoptosis	gi|731372191|ref|XP_010666272.1| PREDICTED: metacaspase-5-like [Beta vulgaris subsp. vulgaris]	gi|731372190|ref|XM_010667970.1| PREDICTED: Beta vulgaris subsp. vulgaris metacaspase-5-like (LOC104883440), mRNA
Sp_005950_nhwj	sp|Q9SHY2|YSL7_ARATH Probable metal-nicotianamine transporter YSL7 OS=Arabidopsis thaliana GN=YSL7 PE=2 SV=1	tr|A5BB09|A5BB09_VITVI Putative uncharacterized protein OS=Vitis vinifera GN=VITISV_009380 PE=4 SV=1	vvi:100249683 hypothetical protein LOC100249683	TWOG0118 Predicted Fe(III)-siderophore transporter	gi|147781873|emb|CAN61174.1| hypothetical protein VITISV_009380 [Vitis vinifera]	gi|7636084|emb|AJ400848.1| Spinacia oleracea complete chloroplast genome
Sp_005960_xgfy	sp|Q39196|PIP14_ARATH Probable aquaporin PIP1-4 OS=Arabidopsis thaliana GN=PIP1.4 PE=1 SV=1	tr|H9B3S0|H9B3S0_ATRCA Aquaporin OS=Atriplex canescens GN=AQP PE=2 SV=1	ath:AT4G00430 PIP1;4; PIP1;4 (PLASMA MEMBRANE INTRINSIC PROTEIN 1;4); water channel; K09872 aquaporin PIP	KOG0223 Aquaporin (major intrinsic protein family)	gi|379319199|gb|AFC98465.1| aquaporin [Atriplex canescens]	gi|379319198|gb|JN974248.1| Atriplex canescens aquaporin (AQP) mRNA, complete cds
Sp_005970_nffr	sp|Q6RVV4|TIC32_PEA Short-chain dehydrogenase TIC 32, chloroplastic OS=Pisum sativum GN=TIC32 PE=1 SV=1	tr|A0A067JRH4|A0A067JRH4_JATCU Uncharacterized protein OS=Jatropha curcas GN=JCGZ_20579 PE=3 SV=1	vvi:100253030 hypothetical protein LOC100253030	KOG1208 Dehydrogenases with different specificities (related to short-chain alcohol dehydrogenases)	gi|731331078|ref|XP_010676470.1| PREDICTED: short-chain dehydrogenase TIC 32, chloroplastic [Beta vulgaris subsp. vulgaris]	gi|731331077|ref|XM_010678168.1| PREDICTED: Beta vulgaris subsp. vulgaris short-chain dehydrogenase TIC 32, chloroplastic (LOC104892282), mRNA
Sp_005980_fjaz	sp|Q9CAD5|YODA_ARATH Mitogen-activated protein kinase kinase kinase YODA OS=Arabidopsis thaliana GN=YDA PE=1 SV=1	tr|D7TVY2|D7TVY2_VITVI Putative uncharacterized protein OS=Vitis vinifera GN=VIT_02s0025g03370 PE=4 SV=1	pop:POPTR_902625 hypothetical protein	KOG0198 MEKK and related serine/threonine protein kinases	gi|359474195|ref|XP_003631415.1| PREDICTED: mitogen-activated protein kinase kinase kinase YODA [Vitis vinifera] // gi|297742508|emb|CBI34657.3| unnamed protein product [Vitis vinifera]	gi|567894079|ref|XM_006439465.1| Citrus clementina hypothetical protein (CICLE_v10018781mg) mRNA, complete cds
Sp_005990_acpk	sp|O80823|C86A8_ARATH Cytochrome P450 86A8 OS=Arabidopsis thaliana GN=CYP86A8 PE=2 SV=1	tr|F6HUB7|F6HUB7_VITVI Putative uncharacterized protein OS=Vitis vinifera GN=VIT_02s0025g03320 PE=3 SV=1	vvi:100247907 hypothetical protein LOC100247907	KOG0157 Cytochrome P450 CYP4/CYP19/CYP26 subfamilies	gi|731331076|ref|XP_010676469.1| PREDICTED: cytochrome P450 86A2-like [Beta vulgaris subsp. vulgaris]	gi|731331075|ref|XM_010678167.1| PREDICTED: Beta vulgaris subsp. vulgaris cytochrome P450 86A2-like (LOC104892281), mRNA
Sp_006000_ydou		tr|V4SEA5|V4SEA5_9ROSI Uncharacterized protein OS=Citrus clementina GN=CICLE_v10005598mg PE=4 SV=1	vvi:100264637 hypothetical protein LOC100264637	KOG3294 WW domain binding protein WBP-2, contains GRAM domain	gi|731322008|ref|XP_010671655.1| PREDICTED: uncharacterized protein LOC104888395 [Beta vulgaris subsp. vulgaris]	gi|734636518|ref|XM_010748602.1| PREDICTED: Larimichthys crocea calsequestrin 1 (fast-twitch, skeletal muscle) (casq1), mRNA
Sp_006010_whox	sp|Q4V3C7|Y4423_ARATH DUF21 domain-containing protein At4g14230 OS=Arabidopsis thaliana GN=CBSDUF2 PE=2 SV=1	tr|B9HMC7|B9HMC7_POPTR Uncharacterized protein OS=Populus trichocarpa GN=POPTR_0008s20640g PE=4 SV=1	pop:POPTR_1085756 hypothetical protein	KOG2118 Predicted membrane protein, contains two CBS domains	gi|731364347|ref|XP_010693921.1| PREDICTED: DUF21 domain-containing protein At4g14240-like [Beta vulgaris subsp. vulgaris]	gi|731364346|ref|XM_010695619.1| PREDICTED: Beta vulgaris subsp. vulgaris DUF21 domain-containing protein At4g14240-like (LOC104906804), mRNA
Sp_006020_ahcc	sp|Q6P1E7|PRIPO_MOUSE DNA-directed primase/polymerase protein OS=Mus musculus GN=Primpol PE=2 SV=1	tr|B9RIS2|B9RIS2_RICCO Putative uncharacterized protein OS=Ricinus communis GN=RCOM_1582000 PE=4 SV=1	rcu:RCOM_1582000 hypothetical protein		gi|731321897|ref|XP_010671594.1| PREDICTED: DNA-directed primase/polymerase protein [Beta vulgaris subsp. vulgaris]	gi|731321896|ref|XM_010673292.1| PREDICTED: Beta vulgaris subsp. vulgaris DNA-directed primase/polymerase protein (LOC104888354), mRNA
Sp_006030_fgug	sp|Q485R8|PY2CR_COLP3 Delta(1)-pyrroline-2-carboxylate reductase OS=Colwellia psychrerythraea (strain 34H / ATCC BAA-681) GN=lhpI PE=1 SV=1	tr|W9SGT1|W9SGT1_9ROSA Uncharacterized protein OS=Morus notabilis GN=L484_014224 PE=4 SV=1	vvi:100259461 hypothetical protein LOC100259461	KOG3007 Mu-crystallin	gi|731321899|ref|XP_010671595.1| PREDICTED: ketimine reductase mu-crystallin [Beta vulgaris subsp. vulgaris]	gi|731321898|ref|XM_010673293.1| PREDICTED: Beta vulgaris subsp. vulgaris ketimine reductase mu-crystallin (LOC104888355), mRNA
Sp_006040_dhkx	sp|A5PKH3|FAAA_BOVIN Fumarylacetoacetase OS=Bos taurus GN=FAH PE=2 SV=1	tr|V4KWA2|V4KWA2_EUTSA Uncharacterized protein OS=Eutrema salsugineum GN=EUTSA_v10007724mg PE=4 SV=1	ath:AT1G12050 fumarylacetoacetase, putative (EC:3.7.1.2); K01555 fumarylacetoacetase [EC:3.7.1.2]	KOG2843 Fumarylacetoacetase	gi|567152671|ref|XP_006417271.1| hypothetical protein EUTSA_v10007724mg [Eutrema salsugineum] // gi|557095042|gb|ESQ35624.1| hypothetical protein EUTSA_v10007724mg [Eutrema salsugineum]	gi|731350871|ref|XM_010688433.1| PREDICTED: Beta vulgaris subsp. vulgaris fumarylacetoacetase (LOC104900901), mRNA
Sp_006050_mmaf	sp|Q42564|APX3_ARATH L-ascorbate peroxidase 3, peroxisomal OS=Arabidopsis thaliana GN=APX3 PE=1 SV=1	tr|O81603|O81603_MESCR Ascorbate peroxidase OS=Mesembryanthemum crystallinum PE=2 SV=1	pop:POPTR_827053 L-ascorbate peroxidase (EC:1.11.1.11); K00434 L-ascorbate peroxidase [EC:1.11.1.11]	TWOG0189 Peroxidase	gi|731337647|ref|XP_010679900.1| PREDICTED: L-ascorbate peroxidase 3, peroxisomal-like [Beta vulgaris subsp. vulgaris]	gi|731337646|ref|XM_010681598.1| PREDICTED: Beta vulgaris subsp. vulgaris L-ascorbate peroxidase 3, peroxisomal-like (LOC104895166), mRNA
Sp_006060_sazz	sp|Q9SZL5|PP356_ARATH Pentatricopeptide repeat-containing protein At4g38150 OS=Arabidopsis thaliana GN=At4g38150 PE=2 SV=1	tr|A5C4I9|A5C4I9_VITVI Putative uncharacterized protein OS=Vitis vinifera GN=VITISV_015346 PE=4 SV=1	vvi:100256219 hypothetical protein LOC100256219	KOG0568 Molecular chaperone (DnaJ superfamily)	gi|731343429|ref|XP_010682888.1| PREDICTED: pentatricopeptide repeat-containing protein At4g38150-like [Beta vulgaris subsp. vulgaris]	gi|731343428|ref|XM_010684586.1| PREDICTED: Beta vulgaris subsp. vulgaris pentatricopeptide repeat-containing protein At4g38150-like (LOC104897650), mRNA
Sp_006070_kjke	sp|Q70PR7|VINSY_RAUSE Vinorine synthase OS=Rauvolfia serpentina GN=ACT PE=1 SV=2	tr|W9RKE9|W9RKE9_9ROSA Deacetylvindoline O-acetyltransferase OS=Morus notabilis GN=L484_027592 PE=4 SV=1	vvi:100257978 hypothetical protein LOC100257978	TWOG0156 Predicted anthranilate N-hydroxycinnamoyl/benzoyltransferase	gi|731343427|ref|XP_010682887.1| PREDICTED: vinorine synthase-like [Beta vulgaris subsp. vulgaris]	gi|731343426|ref|XM_010684585.1| PREDICTED: Beta vulgaris subsp. vulgaris vinorine synthase-like (LOC104897649), mRNA
Sp_006080_ijrw	sp|Q9FI40|BAHD1_ARATH BAHD acyltransferase At5g47980 OS=Arabidopsis thaliana GN=BAHD1 PE=2 SV=1	tr|D7LQY1|D7LQY1_ARALL Transferase family protein OS=Arabidopsis lyrata subsp. lyrata GN=ARALYDRAFT_484366 PE=4 SV=1	pop:POPTR_658194 hypothetical protein	TWOG0156 Predicted anthranilate N-hydroxycinnamoyl/benzoyltransferase	gi|731343554|ref|XP_010682956.1| PREDICTED: BAHD acyltransferase At5g47980 [Beta vulgaris subsp. vulgaris]	gi|731343553|ref|XM_010684654.1| PREDICTED: Beta vulgaris subsp. vulgaris BAHD acyltransferase At5g47980 (LOC104897717), mRNA
Sp_006090_ffky	sp|Q9LU89|2A5N_ARATH Serine/threonine protein phosphatase 2A 59 kDa regulatory subunit B' eta isoform OS=Arabidopsis thaliana GN=B'ETA PE=2 SV=1	tr|A0A068V7K6|A0A068V7K6_COFCA Coffea canephora DH200=94 genomic scaffold, scaffold_135 OS=Coffea canephora GN=GSCOC_T00019110001 PE=4 SV=1	vvi:100250839 hypothetical protein LOC100250839; K11584 protein phosphatase 2 (formerly 2A), regulatory subunit B'	KOG2085 Serine/threonine protein phosphatase 2A, regulatory subunit	gi|731343423|ref|XP_010682885.1| PREDICTED: serine/threonine protein phosphatase 2A 57 kDa regulatory subunit B' theta isoform-like [Beta vulgaris subsp. vulgaris] // gi|731343425|ref|XP_010682886.1| PREDICTED: serine/threonine protein phosphatase 2A 57 kDa regulatory subunit B' theta isoform-like [Beta vulgaris subsp. vulgaris]	gi|731343424|ref|XM_010684584.1| PREDICTED: Beta vulgaris subsp. vulgaris serine/threonine protein phosphatase 2A 57 kDa regulatory subunit B' theta isoform-like (LOC104897648), transcript variant X2, mRNA
Sp_006100_ipua	sp|P43297|RD21A_ARATH Cysteine proteinase RD21a OS=Arabidopsis thaliana GN=RD21A PE=1 SV=1	tr|T1P730|T1P730_FAGES Papain-like cysteine protease OS=Fagopyrum esculentum GN=RDL1 PE=2 SV=1	vvi:100261257 similar to cysteine protease Cp2	KOG1543 Cysteine proteinase Cathepsin L	gi|731336950|ref|XP_010679531.1| PREDICTED: cysteine proteinase COT44-like [Beta vulgaris subsp. vulgaris]	gi|731336949|ref|XM_010681229.1| PREDICTED: Beta vulgaris subsp. vulgaris cysteine proteinase COT44-like (LOC104894877), mRNA
Sp_006110_ymje	sp|Q9SD53|Y3720_ARATH UPF0481 protein At3g47200 OS=Arabidopsis thaliana GN=At3g47200 PE=2 SV=1	tr|M5W1Q7|M5W1Q7_PRUPE Uncharacterized protein OS=Prunus persica GN=PRUPE_ppa1027120mg PE=4 SV=1	vvi:100242175 hypothetical protein LOC100242175		gi|731336952|ref|XP_010679532.1| PREDICTED: UPF0481 protein At3g47200 [Beta vulgaris subsp. vulgaris]	gi|731336951|ref|XM_010681230.1| PREDICTED: Beta vulgaris subsp. vulgaris UPF0481 protein At3g47200 (LOC104894878), mRNA
Sp_006120_zdwf	sp|O48670|RER1A_ARATH Protein RER1A OS=Arabidopsis thaliana GN=RER1A PE=1 SV=1	tr|D7SVS2|D7SVS2_VITVI Putative uncharacterized protein OS=Vitis vinifera GN=VIT_07s0031g00030 PE=4 SV=1	vvi:100255884 hypothetical protein LOC100255884	KOG1688 Golgi proteins involved in ER retention (RER)	gi|731336954|ref|XP_010679533.1| PREDICTED: protein RER1A-like [Beta vulgaris subsp. vulgaris] // gi|731336956|ref|XP_010679534.1| PREDICTED: protein RER1A-like [Beta vulgaris subsp. vulgaris] // gi|731336958|ref|XP_010679535.1| PREDICTED: protein RER1A-like [Beta vulgaris subsp. vulgaris]	gi|731336957|ref|XM_010681233.1| PREDICTED: Beta vulgaris subsp. vulgaris protein RER1A-like (LOC104894879), transcript variant X3, mRNA
Sp_006130_aegy	sp|Q9ZWC5|SCL18_ARATH Scarecrow-like protein 18 OS=Arabidopsis thaliana GN=SCL18 PE=2 SV=1	tr|A0A059BRM7|A0A059BRM7_EUCGR Uncharacterized protein OS=Eucalyptus grandis GN=EUGRSUZ_F01978 PE=4 SV=1	pop:POPTR_806287 GRAS45; GRAS family transcription factor LATERAL		gi|731357410|ref|XP_010690197.1| PREDICTED: scarecrow-like protein 18 [Beta vulgaris subsp. vulgaris]	gi|731357409|ref|XM_010691895.1| PREDICTED: Beta vulgaris subsp. vulgaris scarecrow-like protein 18 (LOC104903785), mRNA
Sp_006140_sxcp
Sp_006150_qaia	sp|Q9ZU27|PPR76_ARATH Pentatricopeptide repeat-containing protein At1g51965, mitochondrial OS=Arabidopsis thaliana GN=At1g51965 PE=2 SV=1	tr|A0A067L9R3|A0A067L9R3_JATCU Uncharacterized protein OS=Jatropha curcas GN=JCGZ_24843 PE=4 SV=1	rcu:RCOM_1487970 pentatricopeptide repeat-containing protein, putative (EC:3.1.3.2)	KOG4197 FOG: PPR repeat	gi|731357321|ref|XP_010690143.1| PREDICTED: pentatricopeptide repeat-containing protein At1g51965, mitochondrial [Beta vulgaris subsp. vulgaris]	gi|731357322|ref|XR_791530.1| PREDICTED: Beta vulgaris subsp. vulgaris pentatricopeptide repeat-containing protein At1g51965, mitochondrial (LOC104903731), transcript variant X2, misc_RNA
Sp_006160_ccan	sp|Q9ZU27|PPR76_ARATH Pentatricopeptide repeat-containing protein At1g51965, mitochondrial OS=Arabidopsis thaliana GN=At1g51965 PE=2 SV=1	tr|W9RV38|W9RV38_9ROSA Uncharacterized protein OS=Morus notabilis GN=L484_026295 PE=4 SV=1	vvi:100253263 hypothetical protein LOC100253263	KOG4197 FOG: PPR repeat	gi|731357321|ref|XP_010690143.1| PREDICTED: pentatricopeptide repeat-containing protein At1g51965, mitochondrial [Beta vulgaris subsp. vulgaris]	gi|731357322|ref|XR_791530.1| PREDICTED: Beta vulgaris subsp. vulgaris pentatricopeptide repeat-containing protein At1g51965, mitochondrial (LOC104903731), transcript variant X2, misc_RNA
Sp_006170_uxcz	sp|Q84JE8|ZDP_ARATH Polynucleotide 3'-phosphatase ZDP OS=Arabidopsis thaliana GN=ZDP PE=1 SV=1	tr|E0CS89|E0CS89_VITVI Putative uncharacterized protein OS=Vitis vinifera GN=VIT_19s0014g01290 PE=4 SV=1	vvi:100243613 hypothetical protein LOC100243613; K08073 bifunctional polynucleotide phosphatase/kinase [EC:3.1.3.32 2.7.1.78]	KOG2134 Polynucleotide kinase 3' phosphatase	gi|731329034|ref|XP_010675377.1| PREDICTED: polynucleotide 3'-phosphatase ZDP [Beta vulgaris subsp. vulgaris]	gi|731329033|ref|XM_010677075.1| PREDICTED: Beta vulgaris subsp. vulgaris polynucleotide 3'-phosphatase ZDP (LOC104891387), mRNA
Sp_006180_dejj		tr|K4BTP2|K4BTP2_SOLLC Uncharacterized protein OS=Solanum lycopersicum GN=Solyc04g072550.1 PE=4 SV=1	vvi:100268158 hypothetical protein LOC100268158	KOG1267 Mitochondrial transcription termination factor, mTERF	gi|731358497|ref|XP_010690782.1| PREDICTED: uncharacterized protein LOC104904276 [Beta vulgaris subsp. vulgaris]
Sp_006190_inxw		tr|F6HFN3|F6HFN3_VITVI Putative uncharacterized protein OS=Vitis vinifera GN=VIT_01s0011g03760 PE=4 SV=1	vvi:100244117 hypothetical protein LOC100244117		gi|731354260|ref|XP_010688487.1| PREDICTED: uncharacterized protein LOC104902410 [Beta vulgaris subsp. vulgaris]	gi|731354259|ref|XM_010690185.1| PREDICTED: Beta vulgaris subsp. vulgaris uncharacterized LOC104902410 (LOC104902410), mRNA
Sp_006200_wqhh	sp|Q9SU30|CPR30_ARATH F-box protein CPR30 OS=Arabidopsis thaliana GN=CPR30 PE=1 SV=2	tr|A0A068V9F9|A0A068V9F9_COFCA Coffea canephora DH200=94 genomic scaffold, scaffold_150 OS=Coffea canephora GN=GSCOC_T00010923001 PE=4 SV=1	rcu:RCOM_0401550 ubiquitin-protein ligase, putative		gi|731370625|ref|XP_010665779.1| PREDICTED: F-box protein CPR30-like isoform X2 [Beta vulgaris subsp. vulgaris]	gi|731370624|ref|XM_010667477.1| PREDICTED: Beta vulgaris subsp. vulgaris F-box protein CPR30-like (LOC104883038), transcript variant X3, mRNA
Sp_006210_hret	sp|Q9ZVN2|Y1457_ARATH Acyltransferase-like protein At1g54570, chloroplastic OS=Arabidopsis thaliana GN=At1g54570 PE=2 SV=1	tr|B9REV2|B9REV2_RICCO Catalytic, putative OS=Ricinus communis GN=RCOM_1429060 PE=4 SV=1	rcu:RCOM_1429060 catalytic, putative	KOG4321 Predicted phosphate acyltransferases	gi|731328208|ref|XP_010674921.1| PREDICTED: acyltransferase-like protein At1g54570, chloroplastic [Beta vulgaris subsp. vulgaris] // gi|731328210|ref|XP_010674922.1| PREDICTED: acyltransferase-like protein At1g54570, chloroplastic [Beta vulgaris subsp. vulgaris]	gi|731328209|ref|XM_010676620.1| PREDICTED: Beta vulgaris subsp. vulgaris acyltransferase-like protein At1g54570, chloroplastic (LOC104890991), transcript variant X2, mRNA
Sp_006220_yhuc					gi|731328212|ref|XP_010674923.1| PREDICTED: uncharacterized protein LOC104890993 [Beta vulgaris subsp. vulgaris]	gi|589950277|ref|XM_006987731.1| PREDICTED: Peromyscus maniculatus bairdii enoyl-CoA, hydratase/3-hydroxyacyl CoA dehydrogenase (Ehhadh), mRNA
Sp_006230_jjru	sp|P22503|GUN_PHAVU Endoglucanase OS=Phaseolus vulgaris PE=2 SV=2	tr|B9RCH9|B9RCH9_RICCO Endoglucanase OS=Ricinus communis GN=RCOM_1689110 PE=3 SV=1	rcu:RCOM_1689110 endo-1,4-beta-glucanase, putative (EC:3.2.1.4)		gi|731330959|ref|XP_010676411.1| PREDICTED: endoglucanase-like isoform X2 [Beta vulgaris subsp. vulgaris]	gi|731330958|ref|XM_010678109.1| PREDICTED: Beta vulgaris subsp. vulgaris endoglucanase-like (LOC104892238), transcript variant X2, mRNA
Sp_006240_topm	sp|O04609|WRK22_ARATH WRKY transcription factor 22 OS=Arabidopsis thaliana GN=WRKY22 PE=2 SV=1	tr|B9RCH8|B9RCH8_RICCO WRKY transcription factor, putative OS=Ricinus communis GN=RCOM_1689100 PE=4 SV=1	rcu:RCOM_1689100 WRKY transcription factor, putative; K13426 WRKY transcription factor 29		gi|731330961|ref|XP_010676412.1| PREDICTED: WRKY transcription factor 22-like [Beta vulgaris subsp. vulgaris]	gi|731330960|ref|XM_010678110.1| PREDICTED: Beta vulgaris subsp. vulgaris WRKY transcription factor 22-like (LOC104892239), mRNA
Sp_006250_autp	sp|Q96BK5|PINX1_HUMAN PIN2/TERF1-interacting telomerase inhibitor 1 OS=Homo sapiens GN=PINX1 PE=1 SV=2	tr|D7TV66|D7TV66_VITVI Putative uncharacterized protein OS=Vitis vinifera GN=VIT_02s0025g00400 PE=4 SV=1	vvi:100246733 hypothetical protein LOC100246733	KOG2809 Telomerase elongation inhibitor/RNA maturation protein PINX1	gi|731330963|ref|XP_010676413.1| PREDICTED: uncharacterized protein LOC104892240 [Beta vulgaris subsp. vulgaris]	gi|731330962|ref|XM_010678111.1| PREDICTED: Beta vulgaris subsp. vulgaris uncharacterized LOC104892240 (LOC104892240), mRNA
Sp_006260_yhhs
Sp_006270_wpat	sp|Q9CAK8|ISPF_ARATH 2-C-methyl-D-erythritol 2,4-cyclodiphosphate synthase, chloroplastic OS=Arabidopsis thaliana GN=ISPF PE=1 SV=1	tr|K4CPF3|K4CPF3_SOLLC 2-C-methyl-D-erythritol 2,4-cyclodiphosphate synthase OS=Solanum lycopersicum GN=Solyc08g081570.2 PE=3 SV=1	pop:POPTR_1074087 2-C-methyl-D-erythritol 2,4-cyclodiphosphate synthase (EC:4.6.1.12); K01770 2-C-methyl-D-erythritol 2,4-cyclodiphosphate synthase [EC:4.6.1.12]		gi|731330971|ref|XP_010676414.1| PREDICTED: 2-C-methyl-D-erythritol 2,4-cyclodiphosphate synthase, chloroplastic [Beta vulgaris subsp. vulgaris]	gi|731330970|ref|XM_010678112.1| PREDICTED: Beta vulgaris subsp. vulgaris 2-C-methyl-D-erythritol 2,4-cyclodiphosphate synthase, chloroplastic (LOC104892243), mRNA
Sp_006280_amdk	sp|P31531|1A1C_SOYBN 1-aminocyclopropane-1-carboxylate synthase OS=Glycine max GN=ACS1 PE=2 SV=1	tr|Q5VJV1|Q5VJV1_NICAT ACC synthase ACS3a OS=Nicotiana attenuata GN=Acs3a PE=2 SV=1	rcu:RCOM_1688460 acc synthase, putative (EC:4.4.1.14); K01762 1-aminocyclopropane-1-carboxylate synthase [EC:4.4.1.14]	KOG0256 1-aminocyclopropane-1-carboxylate synthase, and related proteins	gi|731330973|ref|XP_010676415.1| PREDICTED: 1-aminocyclopropane-1-carboxylate synthase [Beta vulgaris subsp. vulgaris]	gi|731330972|ref|XM_010678113.1| PREDICTED: Beta vulgaris subsp. vulgaris 1-aminocyclopropane-1-carboxylate synthase (LOC104892244), mRNA
Sp_006290_kymc	sp|P83304|LEC_PARPC Mannose/glucose-specific lectin (Fragment) OS=Parkia platycephala PE=1 SV=1	tr|M7Z767|M7Z767_TRIUA Uncharacterized protein OS=Triticum urartu GN=TRIUR3_32339 PE=4 SV=1	zma:100192837 AY109764; LOC100192837		gi|731337642|ref|XP_010679898.1| PREDICTED: mannose/glucose-specific lectin-like [Beta vulgaris subsp. vulgaris]	gi|731337641|ref|XM_010681596.1| PREDICTED: Beta vulgaris subsp. vulgaris mannose/glucose-specific lectin-like (LOC104895162), mRNA
Sp_006300_iadf	sp|P83304|LEC_PARPC Mannose/glucose-specific lectin (Fragment) OS=Parkia platycephala PE=1 SV=1	tr|M0ZWI9|M0ZWI9_SOLTU Uncharacterized protein OS=Solanum tuberosum GN=PGSC0003DMG400003733 PE=4 SV=1	sbi:SORBI_02g007740 hypothetical protein		gi|731337636|ref|XP_010679894.1| PREDICTED: mannose/glucose-specific lectin-like [Beta vulgaris subsp. vulgaris]	gi|731337648|ref|XM_010681599.1| PREDICTED: Beta vulgaris subsp. vulgaris mannose/glucose-specific lectin-like (LOC104895167), mRNA
Sp_006310_hatu						gi|731337602|ref|XM_010681573.1| PREDICTED: Beta vulgaris subsp. vulgaris protein GOS9-like (LOC104895145), mRNA
Sp_006320_xnru	sp|P83304|LEC_PARPC Mannose/glucose-specific lectin (Fragment) OS=Parkia platycephala PE=1 SV=1	tr|M0ZWI9|M0ZWI9_SOLTU Uncharacterized protein OS=Solanum tuberosum GN=PGSC0003DMG400003733 PE=4 SV=1	zma:100192837 AY109764; LOC100192837		gi|731337642|ref|XP_010679898.1| PREDICTED: mannose/glucose-specific lectin-like [Beta vulgaris subsp. vulgaris]	gi|731337641|ref|XM_010681596.1| PREDICTED: Beta vulgaris subsp. vulgaris mannose/glucose-specific lectin-like (LOC104895162), mRNA
Sp_006330_pkac		tr|A5BJN7|A5BJN7_VITVI Putative uncharacterized protein OS=Vitis vinifera GN=VITISV_006858 PE=4 SV=1	vvi:100254466 hypothetical protein LOC100254466		gi|731346265|ref|XP_010684365.1| PREDICTED: uncharacterized protein LOC104898933 isoform X1 [Beta vulgaris subsp. vulgaris] // gi|731346267|ref|XP_010684366.1| PREDICTED: uncharacterized protein LOC104898933 isoform X1 [Beta vulgaris subsp. vulgaris] // gi|731346269|ref|XP_010684367.1| PREDICTED: uncharacterized protein LOC104898933 isoform X1 [Beta vulgaris subsp. vulgaris] // gi|731346271|ref|X…	gi|731346272|ref|XM_010686067.1| PREDICTED: Beta vulgaris subsp. vulgaris uncharacterized LOC104898933 (LOC104898933), transcript variant X5, mRNA
Sp_006340_ygai	sp|O14032|YEMB_SCHPO UPF0664 stress-induced protein C29B12.11c OS=Schizosaccharomyces pombe (strain 972 / ATCC 24843) GN=SPAC29B12.11c PE=2 SV=1	tr|V4SB17|V4SB17_9ROSI Uncharacterized protein OS=Citrus clementina GN=CICLE_v10005917mg PE=4 SV=1	pop:POPTR_830905 hypothetical protein	KOG3294 WW domain binding protein WBP-2, contains GRAM domain	gi|731346263|ref|XP_010684364.1| PREDICTED: uncharacterized protein LOC104898932 [Beta vulgaris subsp. vulgaris]	gi|731346262|ref|XM_010686062.1| PREDICTED: Beta vulgaris subsp. vulgaris uncharacterized LOC104898932 (LOC104898932), mRNA
Sp_006350_shan	sp|Q8RY25|NU98A_ARATH Nuclear pore complex protein NUP98A OS=Arabidopsis thaliana GN=NUP98A PE=1 SV=1	tr|A0A068UVJ0|A0A068UVJ0_COFCA Coffea canephora DH200=94 genomic scaffold, scaffold_62 OS=Coffea canephora GN=GSCOC_T00035693001 PE=4 SV=1	rcu:RCOM_1314910 transporter, putative; K14297 nuclear pore complex protein Nup98-Nup96	KOG0845 Nuclear pore complex, Nup98 component (sc Nup145/Nup100/Nup116)	gi|731346291|ref|XP_010684377.1| PREDICTED: nuclear pore complex protein NUP98A-like isoform X2 [Beta vulgaris subsp. vulgaris]	gi|731346290|ref|XM_010686075.1| PREDICTED: Beta vulgaris subsp. vulgaris nuclear pore complex protein NUP98A-like (LOC104898939), transcript variant X2, mRNA
Sp_006360_ezng	sp|Q8GUI4|UGPI6_ARATH Uncharacterized GPI-anchored protein At1g61900 OS=Arabidopsis thaliana GN=At1g61900 PE=1 SV=1	tr|M1A234|M1A234_SOLTU Uncharacterized protein OS=Solanum tuberosum GN=PGSC0003DMG401005053 PE=4 SV=1	rcu:RCOM_0904880 hypothetical protein		gi|731369941|ref|XP_010665573.1| PREDICTED: uncharacterized GPI-anchored protein At1g61900 [Beta vulgaris subsp. vulgaris]	gi|731369940|ref|XM_010667271.1| PREDICTED: Beta vulgaris subsp. vulgaris uncharacterized GPI-anchored protein At1g61900 (LOC104882854), mRNA
Sp_006370_sdfh	sp|Q5N1T5|EFP_SYNP6 Elongation factor P OS=Synechococcus sp. (strain ATCC 27144 / PCC 6301 / SAUG 1402/1) GN=efp PE=3 SV=1	tr|A0A0D2S8K2|A0A0D2S8K2_GOSRA Uncharacterized protein OS=Gossypium raimondii GN=B456_006G235400 PE=4 SV=1	osa:4351322 Os12g0115900; K02356 elongation factor EF-P		gi|731344560|ref|XP_010683487.1| PREDICTED: uncharacterized protein LOC104898155 [Beta vulgaris subsp. vulgaris]	gi|731344559|ref|XM_010685185.1| PREDICTED: Beta vulgaris subsp. vulgaris uncharacterized LOC104898155 (LOC104898155), mRNA
Sp_006380_uqwy		tr|M0UBP4|M0UBP4_MUSAM Uncharacterized protein OS=Musa acuminata subsp. malaccensis PE=4 SV=1	pop:POPTR_826108 hypothetical protein		gi|731321570|ref|XP_010671423.1| PREDICTED: uncharacterized protein LOC104888225 [Beta vulgaris subsp. vulgaris]
Sp_006390_gdfj	sp|Q6AZT7|NPHP3_XENLA Nephrocystin-3 OS=Xenopus laevis GN=nphp3 PE=2 SV=1	tr|E0CV63|E0CV63_VITVI Putative uncharacterized protein OS=Vitis vinifera GN=VIT_16s0098g01680 PE=4 SV=1	vvi:100248697 hypothetical protein LOC100248697	KOG1840 Kinesin light chain	gi|731321558|ref|XP_010671416.1| PREDICTED: uncharacterized protein LOC104888218 isoform X1 [Beta vulgaris subsp. vulgaris]	gi|731321557|ref|XM_010673114.1| PREDICTED: Beta vulgaris subsp. vulgaris kinesin light chain (LOC104888218), transcript variant X1, mRNA
Sp_006400_kzid	sp|Q689D6|RPD1_ARATH Protein ROOT PRIMORDIUM DEFECTIVE 1 OS=Arabidopsis thaliana GN=RPD1 PE=1 SV=1	tr|B9H7R4|B9H7R4_POPTR Uncharacterized protein OS=Populus trichocarpa GN=POPTR_0005s21340g PE=4 SV=1	pop:POPTR_862202 hypothetical protein		gi|731321566|ref|XP_010671421.1| PREDICTED: protein ROOT PRIMORDIUM DEFECTIVE 1 [Beta vulgaris subsp. vulgaris]	gi|731321565|ref|XM_010673119.1| PREDICTED: Beta vulgaris subsp. vulgaris protein ROOT PRIMORDIUM DEFECTIVE 1 (LOC104888223), mRNA
Sp_006410_fdgn	sp|Q9FHX2|MFL1_ARATH Protein MITOFERRINLIKE 1, chloroplastic OS=Arabidopsis thaliana GN=MFL1 PE=2 SV=1	tr|B9H7Q1|B9H7Q1_POPTR Mitochondrial substrate carrier family protein OS=Populus trichocarpa GN=POPTR_0005s21190g PE=3 SV=1	pop:POPTR_559351 hypothetical protein	KOG0768 Mitochondrial carrier protein PET8	gi|731321556|ref|XP_010671415.1| PREDICTED: protein MITOFERRINLIKE 1, chloroplastic-like [Beta vulgaris subsp. vulgaris]	gi|731321555|ref|XM_010673113.1| PREDICTED: Beta vulgaris subsp. vulgaris protein MITOFERRINLIKE 1, chloroplastic-like (LOC104888217), mRNA
Sp_006420_nmiq	sp|P58223|Y4837_ARATH KH domain-containing protein At4g18375 OS=Arabidopsis thaliana GN=At4g18375 PE=2 SV=1	tr|W9S1W8|W9S1W8_9ROSA Uncharacterized protein OS=Morus notabilis GN=L484_011867 PE=4 SV=1	pop:POPTR_574729 hypothetical protein	KOG2190 PolyC-binding proteins alphaCP-1 and related KH domain proteins	gi|731321552|ref|XP_010671413.1| PREDICTED: KH domain-containing protein At4g18375 isoform X1 [Beta vulgaris subsp. vulgaris]	gi|731321551|ref|XM_010673111.1| PREDICTED: Beta vulgaris subsp. vulgaris KH domain-containing protein At4g18375 (LOC104888216), transcript variant X1, mRNA
Sp_006430_fcjr		tr|A0A068U9R2|A0A068U9R2_COFCA Coffea canephora DH200=94 genomic scaffold, scaffold_15 OS=Coffea canephora GN=GSCOC_T00019957001 PE=4 SV=1	vvi:100244197 hypothetical protein LOC100244197		gi|731321550|ref|XP_010671412.1| PREDICTED: uncharacterized protein LOC104888215 [Beta vulgaris subsp. vulgaris]	gi|731321549|ref|XM_010673110.1| PREDICTED: Beta vulgaris subsp. vulgaris uncharacterized LOC104888215 (LOC104888215), mRNA
Sp_006440_rdwf	sp|P49599|P2C57_ARATH Protein phosphatase 2C 57 OS=Arabidopsis thaliana GN=PPH1 PE=2 SV=2	tr|O82471|O82471_MESCR Protein phosphatase-2C OS=Mesembryanthemum crystallinum GN=PP2C PE=2 SV=1	rcu:RCOM_0335320 protein phosphatase, putative (EC:3.1.3.16)	KOG0698 Serine/threonine protein phosphatase	gi|731321548|ref|XP_010671411.1| PREDICTED: protein phosphatase 2C 57 [Beta vulgaris subsp. vulgaris]	gi|731321547|ref|XM_010673109.1| PREDICTED: Beta vulgaris subsp. vulgaris protein phosphatase 2C 57 (LOC104888214), mRNA
Sp_006450_sahh		tr|M1BL77|M1BL77_SOLTU Uncharacterized protein OS=Solanum tuberosum GN=PGSC0003DMG400018526 PE=4 SV=1			gi|731321546|ref|XP_010671410.1| PREDICTED: uncharacterized protein LOC104888213 [Beta vulgaris subsp. vulgaris]	gi|731321545|ref|XM_010673108.1| PREDICTED: Beta vulgaris subsp. vulgaris uncharacterized LOC104888213 (LOC104888213), mRNA
Sp_006460_eyhq	sp|Q9FJD4|IMB1_ARATH Importin subunit beta-1 OS=Arabidopsis thaliana GN=KPNB1 PE=1 SV=1	tr|B9SJT7|B9SJT7_RICCO Importin beta-1, putative OS=Ricinus communis GN=RCOM_0736490 PE=4 SV=1	rcu:RCOM_0736490 importin beta-1, putative; K14293 importin subunit beta-1	KOG1241 Karyopherin (importin) beta 1	gi|731321544|ref|XP_010671409.1| PREDICTED: importin subunit beta-1 [Beta vulgaris subsp. vulgaris]	gi|731321543|ref|XM_010673107.1| PREDICTED: Beta vulgaris subsp. vulgaris importin subunit beta-1 (LOC104888212), mRNA
Sp_006470_jpou						gi|731323708|ref|XM_010674277.1| PREDICTED: Beta vulgaris subsp. vulgaris uncharacterized LOC104889132 (LOC104889132), mRNA
Sp_006480_qrqs	sp|Q70PR7|VINSY_RAUSE Vinorine synthase OS=Rauvolfia serpentina GN=ACT PE=1 SV=2	tr|B9GQ16|B9GQ16_POPTR Uncharacterized protein (Fragment) OS=Populus trichocarpa GN=POPTR_0002s01180g PE=4 SV=2	pop:POPTR_550776 hypothetical protein	TWOG0156 Predicted anthranilate N-hydroxycinnamoyl/benzoyltransferase	gi|731323452|ref|XP_010672438.1| PREDICTED: vinorine synthase-like [Beta vulgaris subsp. vulgaris]
Sp_006490_jnci	sp|Q5IBC5|ESP1_ARATH Separase OS=Arabidopsis thaliana GN=ESP1 PE=2 SV=1	tr|B9SSN4|B9SSN4_RICCO Separase, putative OS=Ricinus communis GN=RCOM_1374500 PE=4 SV=1	vvi:100259948 hypothetical protein LOC100259948; K02365 separase [EC:3.4.22.49]	KOG1849 Regulator of spindle pole body duplication	gi|731321540|ref|XP_010671406.1| PREDICTED: separase [Beta vulgaris subsp. vulgaris]	gi|731321539|ref|XM_010673104.1| PREDICTED: Beta vulgaris subsp. vulgaris separase (LOC104888210), mRNA
Sp_006500_igjr	sp|Q9FM01|UGDH4_ARATH UDP-glucose 6-dehydrogenase 4 OS=Arabidopsis thaliana GN=UGD4 PE=1 SV=1	tr|A0A061EMR7|A0A061EMR7_THECC UDP-glucose 6-dehydrogenase OS=Theobroma cacao GN=TCM_018716 PE=3 SV=1	vvi:100261061 hypothetical protein LOC100261061; K00012 UDPglucose 6-dehydrogenase [EC:1.1.1.22]	KOG2666 UDP-glucose/GDP-mannose dehydrogenase	gi|731334816|ref|XP_010678413.1| PREDICTED: UDP-glucose 6-dehydrogenase 1-like [Beta vulgaris subsp. vulgaris]	gi|731334815|ref|XM_010680111.1| PREDICTED: Beta vulgaris subsp. vulgaris UDP-glucose 6-dehydrogenase 1-like (LOC104893967), mRNA
Sp_006510_sekm	sp|B9F655|PIRL7_ORYSJ Plant intracellular Ras-group-related LRR protein 7 OS=Oryza sativa subsp. japonica GN=IRL7 PE=2 SV=1	tr|A0A067KHK8|A0A067KHK8_JATCU Uncharacterized protein OS=Jatropha curcas GN=JCGZ_11695 PE=4 SV=1	rcu:RCOM_1470450 leucine-rich repeat containing protein, putative	KOG0619 FOG: Leucine rich repeat	gi|731334818|ref|XP_010678414.1| PREDICTED: plant intracellular Ras-group-related LRR protein 7 [Beta vulgaris subsp. vulgaris]	gi|731334817|ref|XM_010680112.1| PREDICTED: Beta vulgaris subsp. vulgaris plant intracellular Ras-group-related LRR protein 7 (LOC104893968), mRNA
Sp_006520_ejaj	sp|Q9SHD0|ZAT4_ARATH Zinc finger protein ZAT4 OS=Arabidopsis thaliana GN=ZAT4 PE=2 SV=1	tr|A0A061FWS6|A0A061FWS6_THECC C2H2-like zinc finger protein, putative OS=Theobroma cacao GN=TCM_014161 PE=4 SV=1	vvi:100241686 hypothetical protein LOC100241686	KOG1721 FOG: Zn-finger	gi|731334820|ref|XP_010678415.1| PREDICTED: uncharacterized protein LOC104893969 [Beta vulgaris subsp. vulgaris]	gi|731334819|ref|XM_010680113.1| PREDICTED: Beta vulgaris subsp. vulgaris uncharacterized LOC104893969 (LOC104893969), mRNA
Sp_006530_ones		tr|A0A061FVS5|A0A061FVS5_THECC Uncharacterized protein isoform 1 OS=Theobroma cacao GN=TCM_012841 PE=4 SV=1	vvi:100256164 hypothetical protein LOC100256164	TWOG0835 Unnamed protein	gi|731365507|ref|XP_010694562.1| PREDICTED: uncharacterized protein LOC104907345 [Beta vulgaris subsp. vulgaris]	gi|731365506|ref|XM_010696260.1| PREDICTED: Beta vulgaris subsp. vulgaris uncharacterized LOC104907345 (LOC104907345), mRNA
Sp_006540_nrwc	sp|P09444|LEA34_GOSHI Late embryogenesis abundant protein D-34 OS=Gossypium hirsutum PE=4 SV=1	tr|R0HFC5|R0HFC5_9BRAS Uncharacterized protein OS=Capsella rubella GN=CARUB_v10003106mg PE=4 SV=1	ath:AT5G27980 seed maturation family protein		gi|731328168|ref|XP_010674900.1| PREDICTED: late embryogenesis abundant protein D-34 [Beta vulgaris subsp. vulgaris]	gi|731328167|ref|XM_010676598.1| PREDICTED: Beta vulgaris subsp. vulgaris late embryogenesis abundant protein D-34 (LOC104890971), mRNA
Sp_006550_seni	sp|Q80TL7|MON2_MOUSE Protein MON2 homolog OS=Mus musculus GN=Mon2 PE=2 SV=2	tr|V4T4I9|V4T4I9_9ROSI Uncharacterized protein OS=Citrus clementina GN=CICLE_v10000022mg PE=4 SV=1	rcu:RCOM_1428750 guanine nucleotide-exchange, putative	KOG1848 Uncharacterized conserved protein	gi|731328160|ref|XP_010674896.1| PREDICTED: protein MON2 homolog isoform X1 [Beta vulgaris subsp. vulgaris]	gi|731328161|ref|XM_010676595.1| PREDICTED: Beta vulgaris subsp. vulgaris protein MON2 homolog (LOC104890970), transcript variant X2, mRNA
Sp_006560_wmqp	sp|Q94F62|BAK1_ARATH BRASSINOSTEROID INSENSITIVE 1-associated receptor kinase 1 OS=Arabidopsis thaliana GN=BAK1 PE=1 SV=2	tr|A0A0A0QTG7|A0A0A0QTG7_9ASTR Brassinosteroid insensitive 1-associated receptor kinase 1 (Fragment) OS=Chrysanthemum boreale PE=2 SV=1	ath:AT4G33430 BAK1; BAK1 (BRI1-ASSOCIATED RECEPTOR KINASE); kinase/ protein binding / protein heterodimerization/ protein serine/threonine kinase; K13416 brassinosteroid insensitive 1-associated receptor kinase 1 [EC:2.7.10.1 2.7.11.1]	KOG1187 Serine/threonine protein kinase	gi|731362076|ref|XP_010692704.1| PREDICTED: BRASSINOSTEROID INSENSITIVE 1-associated receptor kinase 1-like [Beta vulgaris subsp. vulgaris]	gi|731362075|ref|XM_010694402.1| PREDICTED: Beta vulgaris subsp. vulgaris BRASSINOSTEROID INSENSITIVE 1-associated receptor kinase 1-like (LOC104905771), mRNA
Sp_006570_pndq						gi|170779037|gb|EU395771.1| Chenopodium rubrum CONSTANS-like protein 2 (COL2) mRNA, complete cds
Sp_006580_fehw		tr|I3SCD5|I3SCD5_MEDTR Uncharacterized protein OS=Medicago truncatula PE=2 SV=1	vvi:100257724 hypothetical protein LOC100257724; K06130 lysophospholipase II [EC:3.1.1.5]	KOG2112 Lysophospholipase	gi|731353445|ref|XP_010688073.1| PREDICTED: acyl-protein thioesterase 2 isoform X4 [Beta vulgaris subsp. vulgaris] // gi|731353447|ref|XP_010688074.1| PREDICTED: acyl-protein thioesterase 2 isoform X4 [Beta vulgaris subsp. vulgaris]	gi|731353446|ref|XM_010689772.1| PREDICTED: Beta vulgaris subsp. vulgaris acyl-protein thioesterase 2 (LOC104902093), transcript variant X6, mRNA
Sp_006590_fpjx
Sp_006600_ueqj		tr|F6HL82|F6HL82_VITVI Putative uncharacterized protein OS=Vitis vinifera GN=VIT_08s0007g00770 PE=4 SV=1	vvi:100251163 hypothetical protein LOC100251163		gi|731319378|ref|XP_010670224.1| PREDICTED: uncharacterized protein LOC104887309 [Beta vulgaris subsp. vulgaris]	gi|731319377|ref|XM_010671922.1| PREDICTED: Beta vulgaris subsp. vulgaris uncharacterized LOC104887309 (LOC104887309), mRNA
Sp_006610_cxoa	sp|O81208|HLIP_ARATH High-light-induced protein, chloroplastic OS=Arabidopsis thaliana GN=HLIP PE=1 SV=1	tr|M5W0U2|M5W0U2_PRUPE Uncharacterized protein OS=Prunus persica GN=PRUPE_ppa013648mg PE=4 SV=1	ath:AT5G02120 OHP; OHP (ONE HELIX PROTEIN)		gi|645220517|ref|XP_008240618.1| PREDICTED: high-light-induced protein, chloroplastic [Prunus mume]	gi|731319379|ref|XM_010671923.1| PREDICTED: Beta vulgaris subsp. vulgaris high-light-induced protein, chloroplastic (LOC104887310), mRNA
Sp_006620_ysuo	sp|Q9LT84|U496M_ARATH UPF0496 protein At3g19330 OS=Arabidopsis thaliana GN=At3g19330 PE=2 SV=2	tr|D7UDJ3|D7UDJ3_VITVI Putative uncharacterized protein OS=Vitis vinifera GN=VIT_18s0122g00080 PE=4 SV=1	vvi:100263323 hypothetical protein LOC100263323		gi|731319384|ref|XP_010670227.1| PREDICTED: UPF0496 protein At3g19330 isoform X2 [Beta vulgaris subsp. vulgaris]	gi|731319383|ref|XM_010671925.1| PREDICTED: Beta vulgaris subsp. vulgaris UPF0496 protein At3g19330 (LOC104887311), transcript variant X2, mRNA
Sp_006630_cksu	sp|Q9C6L8|ALMT4_ARATH Aluminum-activated malate transporter 4 OS=Arabidopsis thaliana GN=ALMT4 PE=3 SV=1	tr|A0A059AM62|A0A059AM62_EUCGR Uncharacterized protein OS=Eucalyptus grandis GN=EUGRSUZ_I00408 PE=4 SV=1	vvi:100250710 hypothetical protein LOC100250710	KOG4711 Predicted membrane protein	gi|731340800|ref|XP_010681586.1| PREDICTED: aluminum-activated malate transporter 4 [Beta vulgaris subsp. vulgaris]	gi|731340799|ref|XM_010683284.1| PREDICTED: Beta vulgaris subsp. vulgaris aluminum-activated malate transporter 4 (LOC104896529), mRNA
Sp_006640_jhzu	sp|Q00218|AROG_ARATH Phospho-2-dehydro-3-deoxyheptonate aldolase 2, chloroplastic OS=Arabidopsis thaliana GN=DHS2 PE=2 SV=2	tr|V4T255|V4T255_9ROSI Uncharacterized protein OS=Citrus clementina GN=CICLE_v10000835mg PE=4 SV=1	pop:POPTR_559072 DHS4; 2-dehydro-3-deoxyphosphoheptonate aldolase/ 3-deoxy-d-arabino-heptulosonate 7-phosphate synthetase (EC:2.5.1.54); K01626 3-deoxy-7-phosphoheptulonate synthase [EC:2.5.1.54]		gi|731358056|ref|XP_010690528.1| PREDICTED: phospho-2-dehydro-3-deoxyheptonate aldolase 2, chloroplastic-like [Beta vulgaris subsp. vulgaris]	gi|731358055|ref|XM_010692226.1| PREDICTED: Beta vulgaris subsp. vulgaris phospho-2-dehydro-3-deoxyheptonate aldolase 2, chloroplastic-like (LOC104904053), mRNA
Sp_006650_tmnf
Sp_006660_zjzh	sp|Q9SK27|ENL1_ARATH Early nodulin-like protein 1 OS=Arabidopsis thaliana GN=At2g25060 PE=1 SV=2	tr|M1C882|M1C882_SOLTU Uncharacterized protein OS=Solanum tuberosum GN=PGSC0003DMG400024091 PE=4 SV=1	vvi:100257188 hypothetical protein LOC100257188		gi|731313538|ref|XP_010680773.1| PREDICTED: early nodulin-like protein 1 [Beta vulgaris subsp. vulgaris]	gi|731313537|ref|XM_010682471.1| PREDICTED: Beta vulgaris subsp. vulgaris early nodulin-like protein 1 (LOC104895841), mRNA
Sp_006670_aqin	sp|Q9LF41|UBE4_ARATH Probable ubiquitin conjugation factor E4 OS=Arabidopsis thaliana GN=PUB1 PE=2 SV=1	tr|A0A0A0LCQ5|A0A0A0LCQ5_CUCSA Uncharacterized protein OS=Cucumis sativus GN=Csa_3G824780 PE=4 SV=1	rcu:RCOM_0169100 ubiquitin-protein ligase, putative; K10597 ubiquitin conjugation factor E4 B [EC:6.3.2.19]	KOG2042 Ubiquitin fusion degradation protein-2	gi|731319342|ref|XP_010670206.1| PREDICTED: probable ubiquitin conjugation factor E4 [Beta vulgaris subsp. vulgaris]	gi|731319341|ref|XM_010671904.1| PREDICTED: Beta vulgaris subsp. vulgaris probable ubiquitin conjugation factor E4 (LOC104887291), mRNA
Sp_006680_oeaa	sp|Q8LC79|GAT18_ARATH GATA transcription factor 18 OS=Arabidopsis thaliana GN=GATA18 PE=2 SV=2	tr|A0A061DFR9|A0A061DFR9_THECC GATA type zinc finger transcription factor family protein OS=Theobroma cacao GN=TCM_000376 PE=4 SV=1	rcu:RCOM_0536580 GATA transcription factor, putative	KOG1601 GATA-4/5/6 transcription factors	gi|731337333|ref|XP_010679730.1| PREDICTED: GATA transcription factor 19 [Beta vulgaris subsp. vulgaris]	gi|731337332|ref|XM_010681428.1| PREDICTED: Beta vulgaris subsp. vulgaris GATA transcription factor 19 (LOC104895031), mRNA
Sp_006690_ngiy	sp|P10978|POLX_TOBAC Retrovirus-related Pol polyprotein from transposon TNT 1-94 OS=Nicotiana tabacum PE=2 SV=1	tr|A0A0D3B353|A0A0D3B353_BRAOL Uncharacterized protein OS=Brassica oleracea var. oleracea PE=4 SV=1	osa:4348036 Os10g0130700	KOG0017 FOG: Transposon-encoded proteins with TYA, reverse transcriptase, integrase domains in various combinations	gi|727620384|ref|XP_010480978.1| PREDICTED: uncharacterized protein LOC104759792 [Camelina sativa]	gi|727509255|ref|XM_010432504.1| PREDICTED: Camelina sativa uncharacterized LOC104715053 (LOC104715053), mRNA
Sp_006700_wrhu		tr|A0A067GKV8|A0A067GKV8_CITSI Uncharacterized protein OS=Citrus sinensis GN=CISIN_1g033081mg PE=4 SV=1	rcu:RCOM_0220240 hypothetical protein		gi|731353482|ref|XP_010688089.1| PREDICTED: uncharacterized protein LOC104902106 [Beta vulgaris subsp. vulgaris]	gi|731353481|ref|XM_010689787.1| PREDICTED: Beta vulgaris subsp. vulgaris uncharacterized LOC104902106 (LOC104902106), mRNA
Sp_006710_ryth		tr|F4NCH8|F4NCH8_BETVU Uncharacterized protein OS=Beta vulgaris subsp. vulgaris PE=4 SV=1	sbi:SORBI_02g008710 hypothetical protein	KOG1075 FOG: Reverse transcriptase	gi|731366119|ref|XP_010694896.1| PREDICTED: uncharacterized protein LOC104907635 [Beta vulgaris subsp. vulgaris]
Sp_006720_mxay	sp|P23235|ACP2_SPIOL Acyl carrier protein 2, chloroplastic OS=Spinacia oleracea GN=ACL1.2 PE=1 SV=1					gi|21231|emb|X52065.1| Spinach mRNA for acyl carrier protein II
Sp_006730_qaih	sp|O22193|PUB4_ARATH U-box domain-containing protein 4 OS=Arabidopsis thaliana GN=PUB4 PE=1 SV=3	tr|A5C9T4|A5C9T4_VITVI Putative uncharacterized protein OS=Vitis vinifera GN=VIT_00s2269g00010 PE=4 SV=1	rcu:RCOM_1274640 ubiquitin-protein ligase, putative	KOG0167 FOG: Armadillo/beta-catenin-like repeats	gi|731350820|ref|XP_010686708.1| PREDICTED: U-box domain-containing protein 4 [Beta vulgaris subsp. vulgaris]	gi|731350819|ref|XM_010688406.1| PREDICTED: Beta vulgaris subsp. vulgaris U-box domain-containing protein 4 (LOC104900875), mRNA
Sp_006740_rxtw		tr|B9N8M4|B9N8M4_POPTR Uncharacterized protein OS=Populus trichocarpa GN=POPTR_0017s00380g PE=4 SV=1	pop:POPTR_1117905 hypothetical protein		gi|731323621|ref|XP_010672528.1| PREDICTED: uncharacterized protein LOC104889083 [Beta vulgaris subsp. vulgaris]	gi|731323620|ref|XM_010674226.1| PREDICTED: Beta vulgaris subsp. vulgaris uncharacterized LOC104889083 (LOC104889083), mRNA
Sp_006750_wtxo	sp|Q6ZI17|OML2_ORYSJ Protein MEI2-like 2 OS=Oryza sativa subsp. japonica GN=ML2 PE=2 SV=1	tr|F6HMG6|F6HMG6_VITVI Putative uncharacterized protein OS=Vitis vinifera GN=VIT_10s0003g02670 PE=4 SV=1	vvi:100246862 hypothetical protein LOC100246862	KOG4660 Protein Mei2, essential for commitment to meiosis, and related proteins	gi|731373593|ref|XP_010666690.1| PREDICTED: protein MEI2-like 5 [Beta vulgaris subsp. vulgaris]	gi|731373592|ref|XM_010668388.1| PREDICTED: Beta vulgaris subsp. vulgaris protein MEI2-like 5 (LOC104883829), mRNA
Sp_006760_cnhq	sp|Q9SYB1|CRR1_ARATH Cysteine-rich repeat secretory protein 1 OS=Arabidopsis thaliana GN=CRRSP1 PE=3 SV=3	tr|A0A067DFK2|A0A067DFK2_CITSI Uncharacterized protein OS=Citrus sinensis GN=CISIN_1g005846mg PE=4 SV=1	vvi:100243142 hypothetical protein LOC100243142		gi|731351267|ref|XP_010686948.1| PREDICTED: putative receptor-like protein kinase At4g00960 [Beta vulgaris subsp. vulgaris]	gi|731351266|ref|XM_010688646.1| PREDICTED: Beta vulgaris subsp. vulgaris putative receptor-like protein kinase At4g00960 (LOC104901102), mRNA
Sp_006770_fquu		tr|K4B926|K4B926_SOLLC Uncharacterized protein OS=Solanum lycopersicum GN=Solyc02g078010.2 PE=4 SV=1	pop:POPTR_647960 hypothetical protein		gi|731350340|ref|XP_010686454.1| PREDICTED: uncharacterized protein LOC104900663 [Beta vulgaris subsp. vulgaris]	gi|731350339|ref|XM_010688152.1| PREDICTED: Beta vulgaris subsp. vulgaris uncharacterized LOC104900663 (LOC104900663), mRNA
Sp_006780_fhdx	sp|Q9LZR8|Y5370_ARATH PAN domain-containing protein At5g03700 OS=Arabidopsis thaliana GN=At5g03700 PE=1 SV=1	tr|A0A067LDW4|A0A067LDW4_JATCU Uncharacterized protein OS=Jatropha curcas GN=JCGZ_23620 PE=4 SV=1	vvi:100258024 hypothetical protein LOC100258024		gi|731345332|ref|XP_010683868.1| PREDICTED: PAN domain-containing protein At5g03700 [Beta vulgaris subsp. vulgaris]	gi|731345331|ref|XM_010685566.1| PREDICTED: Beta vulgaris subsp. vulgaris PAN domain-containing protein At5g03700 (LOC104898480), mRNA
Sp_006790_gyao	sp|Q9SI54|LSM7_ARATH Sm-like protein LSM7 OS=Arabidopsis thaliana GN=LSM7 PE=1 SV=1	tr|A9PBG1|A9PBG1_POPTR Small nuclear ribonucleoprotein OS=Populus trichocarpa GN=POPTR_0001s27630g PE=2 SV=1	pop:POPTR_722752 hypothetical protein; K12626 U6 snRNA-associated Sm-like protein LSm7	KOG1781 Small Nuclear ribonucleoprotein splicing factor	gi|224059650|ref|XP_002299952.1| small nuclear ribonucleoprotein [Populus trichocarpa] // gi|224104033|ref|XP_002313290.1| small nuclear ribonucleoprotein [Populus trichocarpa] // gi|566151331|ref|XP_006369638.1| hypothetical protein POPTR_0001s27630g [Populus trichocarpa] // gi|743926349|ref|XP_011007336.1| PREDICTED: U6 snRNA-associated Sm-like protein LSm7 [Populus euphratica] // gi|118483640|…	gi|731344498|ref|XM_010685151.1| PREDICTED: Beta vulgaris subsp. vulgaris U6 snRNA-associated Sm-like protein LSm7 (LOC104898130), mRNA
Sp_006800_ytgh	sp|Q2V6K0|UFOG6_FRAAN UDP-glucose flavonoid 3-O-glucosyltransferase 6 OS=Fragaria ananassa GN=GT6 PE=1 SV=1	tr|B5MGN8|B5MGN8_PHYAM Glycosyltransferase OS=Phytolacca americana GN=PaGT1 PE=2 SV=1	vvi:100259971 hypothetical protein LOC100259971	KOG1192 UDP-glucuronosyl and UDP-glucosyl transferase	gi|731339649|ref|XP_010680971.1| PREDICTED: anthocyanidin 3-O-glucosyltransferase 2-like [Beta vulgaris subsp. vulgaris]	gi|731339648|ref|XM_010682669.1| PREDICTED: Beta vulgaris subsp. vulgaris anthocyanidin 3-O-glucosyltransferase 2-like (LOC104896006), mRNA
Sp_006810_kodg
Sp_006820_cemk	sp|Q8LC45|XTH33_ARATH Probable xyloglucan endotransglucosylase/hydrolase protein 33 OS=Arabidopsis thaliana GN=XTH33 PE=2 SV=2	tr|D7TNR2|D7TNR2_VITVI Xyloglucan endotransglucosylase/hydrolase OS=Vitis vinifera GN=VIT_01s0026g00200 PE=3 SV=1	vvi:100245071 hypothetical protein LOC100245071; K08235 xyloglucan:xyloglucosyl transferase [EC:2.4.1.207]	TWOG0096 Xyloglucan endotransglycosylase	gi|731342793|ref|XP_010682574.1| PREDICTED: probable xyloglucan endotransglucosylase/hydrolase protein 33 [Beta vulgaris subsp. vulgaris]	gi|731342792|ref|XM_010684272.1| PREDICTED: Beta vulgaris subsp. vulgaris probable xyloglucan endotransglucosylase/hydrolase protein 33 (LOC104897404), mRNA
Sp_006830_dmag	sp|Q8S528|AL2B7_ARATH Aldehyde dehydrogenase family 2 member B7, mitochondrial OS=Arabidopsis thaliana GN=ALDH2B7 PE=2 SV=2	tr|A0A022Q4D7|A0A022Q4D7_ERYGU Uncharacterized protein OS=Erythranthe guttata GN=MIMGU_mgv1a004342mg PE=3 SV=1	vvi:100267386 hypothetical protein LOC100267386; K00128 aldehyde dehydrogenase (NAD+) [EC:1.2.1.3]	KOG2450 Aldehyde dehydrogenase	gi|731342795|ref|XP_010682575.1| PREDICTED: aldehyde dehydrogenase family 2 member B7, mitochondrial-like isoform X1 [Beta vulgaris subsp. vulgaris]	gi|731342794|ref|XM_010684273.1| PREDICTED: Beta vulgaris subsp. vulgaris aldehyde dehydrogenase family 2 member B7, mitochondrial-like (LOC104897405), transcript variant X1, mRNA
Sp_006840_pgte	sp|Q9SU63|AL2B4_ARATH Aldehyde dehydrogenase family 2 member B4, mitochondrial OS=Arabidopsis thaliana GN=ALDH2B4 PE=2 SV=1	tr|A0A067K2T2|A0A067K2T2_JATCU Uncharacterized protein OS=Jatropha curcas GN=JCGZ_17723 PE=3 SV=1	pop:POPTR_830473 aldehyde dehydrogenase (NAD+) (EC:1.2.1.3); K00128 aldehyde dehydrogenase (NAD+) [EC:1.2.1.3]	KOG2450 Aldehyde dehydrogenase	gi|731342801|ref|XP_010682578.1| PREDICTED: aldehyde dehydrogenase family 2 member B7, mitochondrial-like [Beta vulgaris subsp. vulgaris]	gi|731342800|ref|XM_010684276.1| PREDICTED: Beta vulgaris subsp. vulgaris aldehyde dehydrogenase family 2 member B7, mitochondrial-like (LOC104897407), mRNA
Sp_006850_ctgp	sp|Q8S528|AL2B7_ARATH Aldehyde dehydrogenase family 2 member B7, mitochondrial OS=Arabidopsis thaliana GN=ALDH2B7 PE=2 SV=2	tr|A0A067K2T2|A0A067K2T2_JATCU Uncharacterized protein OS=Jatropha curcas GN=JCGZ_17723 PE=3 SV=1	vvi:100267386 hypothetical protein LOC100267386; K00128 aldehyde dehydrogenase (NAD+) [EC:1.2.1.3]	KOG2450 Aldehyde dehydrogenase	gi|731342799|ref|XP_010682577.1| PREDICTED: aldehyde dehydrogenase family 2 member B7, mitochondrial-like [Beta vulgaris subsp. vulgaris]	gi|731342798|ref|XM_010684275.1| PREDICTED: Beta vulgaris subsp. vulgaris aldehyde dehydrogenase family 2 member B7, mitochondrial-like (LOC104897406), mRNA
Sp_006860_cwpp	sp|Q8CCF0|PRP31_MOUSE U4/U6 small nuclear ribonucleoprotein Prp31 OS=Mus musculus GN=Prpf31 PE=1 SV=3	tr|M5W5L0|M5W5L0_PRUPE Uncharacterized protein OS=Prunus persica GN=PRUPE_ppa004930mg PE=4 SV=1	vvi:100262218 hypothetical protein LOC100262218; K12844 U4/U6 small nuclear ribonucleoprotein PRP31	KOG2574 mRNA splicing factor PRP31	gi|731342803|ref|XP_010682579.1| PREDICTED: U4/U6 small nuclear ribonucleoprotein Prp31-like [Beta vulgaris subsp. vulgaris]	gi|731342802|ref|XM_010684277.1| PREDICTED: Beta vulgaris subsp. vulgaris U4/U6 small nuclear ribonucleoprotein Prp31-like (LOC104897408), mRNA
Sp_006870_fwpd	sp|Q9ZTR1|SPD1_PEA Spermidine synthase 1 OS=Pisum sativum GN=SPDSYN1 PE=2 SV=1	tr|B9T7V2|B9T7V2_RICCO Spermidine synthase 1, putative OS=Ricinus communis GN=RCOM_0285840 PE=3 SV=1	rcu:RCOM_0285840 spermidine synthase 1, putative (EC:2.1.1.53); K00797 spermidine synthase [EC:2.5.1.16]	KOG1562 Spermidine synthase	gi|731342805|ref|XP_010682580.1| PREDICTED: spermidine synthase 1 [Beta vulgaris subsp. vulgaris]	gi|731342804|ref|XM_010684278.1| PREDICTED: Beta vulgaris subsp. vulgaris spermidine synthase 1 (LOC104897409), mRNA
Sp_006880_jgjk	sp|O23733|CYSK1_BRAJU Cysteine synthase OS=Brassica juncea PE=2 SV=1	tr|Q767A2|Q767A2_SPIOL Cysteine synthase like protein OS=Spinacia oleracea GN=CSaseLP PE=2 SV=1	rcu:RCOM_1428710 cysteine synthase, putative (EC:2.5.1.51); K01738 cysteine synthase A [EC:2.5.1.47]	KOG1252 Cystathionine beta-synthase and related enzymes	gi|41351505|dbj|BAD08329.1| cysteine synthase like protein [Spinacia oleracea] // gi|207367160|dbj|BAG72100.1| cysteine synthase like protein [Spinacia oleracea]	gi|41351504|dbj|AB113874.1| Spinacia oleracea CSaseLP mRNA for cysteine synthase like protein, complete cds
Sp_006890_aiak
Sp_006900_anhc	sp|Q9FL33|MCM3_ARATH DNA replication licensing factor MCM3 OS=Arabidopsis thaliana GN=MCM3 PE=1 SV=1	tr|M0VDG2|M0VDG2_HORVD Uncharacterized protein OS=Hordeum vulgare var. distichum PE=3 SV=1	rcu:RCOM_0633290 DNA replication licensing factor MCM3, putative; K02541 minichromosome maintenance protein 3	KOG0479 DNA replication licensing factor, MCM3 component	gi|731373264|ref|XP_010666596.1| PREDICTED: DNA replication licensing factor MCM3 [Beta vulgaris subsp. vulgaris]	gi|731373263|ref|XM_010668294.1| PREDICTED: Beta vulgaris subsp. vulgaris DNA replication licensing factor MCM3 (LOC104883739), mRNA
Sp_006910_nmsm	sp|Q0DHC4|MCM3_ORYSJ DNA replication licensing factor MCM3 OS=Oryza sativa subsp. japonica GN=MCM3 PE=2 SV=1	tr|A0A0D2VHX8|A0A0D2VHX8_GOSRA DNA helicase OS=Gossypium raimondii GN=B456_011G042400 PE=3 SV=1	rcu:RCOM_0633290 DNA replication licensing factor MCM3, putative; K02541 minichromosome maintenance protein 3	KOG0479 DNA replication licensing factor, MCM3 component	gi|731373264|ref|XP_010666596.1| PREDICTED: DNA replication licensing factor MCM3 [Beta vulgaris subsp. vulgaris]	gi|731373263|ref|XM_010668294.1| PREDICTED: Beta vulgaris subsp. vulgaris DNA replication licensing factor MCM3 (LOC104883739), mRNA
Sp_006920_ijui						gi|731368106|ref|XM_010697663.1| PREDICTED: Beta vulgaris subsp. vulgaris UDP-N-acetylglucosamine--peptide N-acetylglucosaminyltransferase (LOC104908545), transcript variant X2, mRNA
Sp_006930_hhot	sp|Q9SG80|ASD1_ARATH Alpha-L-arabinofuranosidase 1 OS=Arabidopsis thaliana GN=ASD1 PE=1 SV=1	tr|A0A059DGV6|A0A059DGV6_EUCGR Uncharacterized protein OS=Eucalyptus grandis GN=EUGRSUZ_A02178 PE=4 SV=1	rcu:RCOM_1271670 Alpha-N-arabinofuranosidase 1 precursor, putative (EC:3.2.1.55)		gi|731335331|ref|XP_010678672.1| PREDICTED: alpha-L-arabinofuranosidase 1-like [Beta vulgaris subsp. vulgaris]	gi|731335330|ref|XM_010680370.1| PREDICTED: Beta vulgaris subsp. vulgaris alpha-L-arabinofuranosidase 1-like (LOC104894193), mRNA
Sp_006940_gape	sp|Q08448|YO059_YEAST Putative lipase YOR059C OS=Saccharomyces cerevisiae (strain ATCC 204508 / S288c) GN=YOR059C PE=1 SV=1	tr|A0A067GRS4|A0A067GRS4_CITSI Uncharacterized protein OS=Citrus sinensis GN=CISIN_1g016281mg PE=4 SV=1	vvi:100243673 hypothetical protein LOC100243673	KOG4372 Predicted alpha/beta hydrolase	gi|731361990|ref|XP_010692655.1| PREDICTED: uncharacterized protein LOC104905740 [Beta vulgaris subsp. vulgaris]	gi|731361989|ref|XM_010694353.1| PREDICTED: Beta vulgaris subsp. vulgaris uncharacterized LOC104905740 (LOC104905740), mRNA
Sp_006950_gnmq	sp|Q9SA27|RH36_ARATH DEAD-box ATP-dependent RNA helicase 36 OS=Arabidopsis thaliana GN=RH36 PE=2 SV=1	tr|D7T0V5|D7T0V5_VITVI Putative uncharacterized protein OS=Vitis vinifera GN=VIT_19s0085g00510 PE=3 SV=1	pop:POPTR_872878 hypothetical protein	KOG0340 ATP-dependent RNA helicase	gi|731331925|ref|XP_010676914.1| PREDICTED: DEAD-box ATP-dependent RNA helicase 36 [Beta vulgaris subsp. vulgaris]	gi|731331924|ref|XM_010678612.1| PREDICTED: Beta vulgaris subsp. vulgaris DEAD-box ATP-dependent RNA helicase 36 (LOC104892631), mRNA
Sp_006960_fmfc		tr|D7T0W1|D7T0W1_VITVI Putative uncharacterized protein OS=Vitis vinifera GN=VIT_19s0085g00390 PE=4 SV=1	vvi:100261626 hypothetical protein LOC100261626		gi|731318944|ref|XP_010669996.1| PREDICTED: uncharacterized protein LOC104887105 [Beta vulgaris subsp. vulgaris]	gi|731318943|ref|XM_010671694.1| PREDICTED: Beta vulgaris subsp. vulgaris uncharacterized LOC104887105 (LOC104887105), mRNA
Sp_006970_ufdg		tr|A0A061GR72|A0A061GR72_THECC La-related protein 6 isoform 1 OS=Theobroma cacao GN=TCM_039269 PE=4 SV=1	vvi:100249657 hypothetical protein LOC100249657		gi|731354201|ref|XP_010688456.1| PREDICTED: uncharacterized protein LOC104902390 [Beta vulgaris subsp. vulgaris]	gi|731354200|ref|XM_010690154.1| PREDICTED: Beta vulgaris subsp. vulgaris uncharacterized LOC104902390 (LOC104902390), mRNA
Sp_006980_pyyh	sp|Q84RQ7|NIFU3_ARATH NifU-like protein 3, chloroplastic OS=Arabidopsis thaliana GN=NIFU3 PE=2 SV=1	tr|A0A068V608|A0A068V608_COFCA Coffea canephora DH200=94 genomic scaffold, scaffold_112 OS=Coffea canephora GN=GSCOC_T00016892001 PE=4 SV=1	vvi:100266735 hypothetical protein LOC100266735	KOG2358 NifU-like domain-containing proteins	gi|731354203|ref|XP_010688457.1| PREDICTED: nifU-like protein 3, chloroplastic [Beta vulgaris subsp. vulgaris]	gi|731354202|ref|XM_010690155.1| PREDICTED: Beta vulgaris subsp. vulgaris nifU-like protein 3, chloroplastic (LOC104902391), mRNA
Sp_006990_sfjm	sp|O64624|PP163_ARATH Pentatricopeptide repeat-containing protein At2g18940, chloroplastic OS=Arabidopsis thaliana GN=At2g18940 PE=2 SV=1	tr|M0ZY45|M0ZY45_SOLTU Uncharacterized protein OS=Solanum tuberosum GN=PGSC0003DMG400004093 PE=4 SV=1	vvi:100253054 hypothetical protein LOC100253054	KOG4197 FOG: PPR repeat	gi|731354205|ref|XP_010688458.1| PREDICTED: pentatricopeptide repeat-containing protein At2g18940, chloroplastic [Beta vulgaris subsp. vulgaris]	gi|731354204|ref|XM_010690156.1| PREDICTED: Beta vulgaris subsp. vulgaris pentatricopeptide repeat-containing protein At2g18940, chloroplastic (LOC104902392), mRNA
Sp_007000_fgpj	sp|Q94BT6|ADO1_ARATH Adagio protein 1 OS=Arabidopsis thaliana GN=ADO1 PE=1 SV=2	tr|Q6UEI5|Q6UEI5_MESCR ZEITLUPE OS=Mesembryanthemum crystallinum GN=ZTL PE=2 SV=1	rcu:RCOM_0545900 hypothetical protein	KOG0379 Kelch repeat-containing proteins	gi|731354207|ref|XP_010688459.1| PREDICTED: adagio protein 1 [Beta vulgaris subsp. vulgaris]	gi|731354206|ref|XM_010690157.1| PREDICTED: Beta vulgaris subsp. vulgaris adagio protein 1 (LOC104902393), mRNA
Sp_007010_zpey	sp|Q6ZW49|PAXI1_HUMAN PAX-interacting protein 1 OS=Homo sapiens GN=PAXIP1 PE=1 SV=2	tr|K4BQG5|K4BQG5_SOLLC Uncharacterized protein OS=Solanum lycopersicum GN=Solyc04g017650.2 PE=4 SV=1	vvi:100245305 hypothetical protein LOC100245305	KOG2043 Signaling protein SWIFT and related BRCT domain proteins	gi|731324398|ref|XP_010672949.1| PREDICTED: uncharacterized protein LOC104889428 [Beta vulgaris subsp. vulgaris]	gi|731324397|ref|XM_010674647.1| PREDICTED: Beta vulgaris subsp. vulgaris uncharacterized LOC104889428 (LOC104889428), mRNA
Sp_007020_cmkn		tr|A0A022PRA3|A0A022PRA3_ERYGU Uncharacterized protein OS=Erythranthe guttata GN=MIMGU_mgv1a002501mg PE=3 SV=1	ath:AT5G13030 hypothetical protein	KOG2542 Uncharacterized conserved protein (YdiU family)	gi|604297885|gb|EYU18004.1| hypothetical protein MIMGU_mgv1a002501mg [Erythranthe guttata]	gi|731325495|ref|XM_010675244.1| PREDICTED: Beta vulgaris subsp. vulgaris selenoprotein O (LOC104889906), transcript variant X2, mRNA
Sp_007030_apsi	sp|Q9FZ70|FDL1_ARATH F-box/FBD/LRR-repeat protein At1g13570 OS=Arabidopsis thaliana GN=At1g13570 PE=2 SV=1	tr|A0A0D2TW75|A0A0D2TW75_GOSRA Uncharacterized protein OS=Gossypium raimondii GN=B456_009G274400 PE=4 SV=1	vvi:100260820 hypothetical protein LOC100260820		gi|731354068|ref|XP_010688384.1| PREDICTED: F-box/FBD/LRR-repeat protein At1g13570-like isoform X4 [Beta vulgaris subsp. vulgaris]
Sp_007040_uwnz	sp|Q9M0G0|GAGT3_ARATH Gamma-glutamyltranspeptidase 3 OS=Arabidopsis thaliana GN=GGT3 PE=2 SV=1	tr|M5WH08|M5WH08_PRUPE Uncharacterized protein OS=Prunus persica GN=PRUPE_ppa002923mg PE=4 SV=1	vvi:100247429 hypothetical protein LOC100247429; K00681 gamma-glutamyltranspeptidase [EC:2.3.2.2]	KOG2410 Gamma-glutamyltransferase	gi|731354084|ref|XP_010688393.1| PREDICTED: gamma-glutamyltranspeptidase 3 isoform X1 [Beta vulgaris subsp. vulgaris]	gi|731354083|ref|XM_010690091.1| PREDICTED: Beta vulgaris subsp. vulgaris gamma-glutamyltranspeptidase 3 (LOC104902346), transcript variant X1, mRNA
Sp_007050_hjyp	sp|Q9ZS88|DER22_ARATH Derlin-2.2 OS=Arabidopsis thaliana GN=DER2.2 PE=2 SV=1	tr|V7BP42|V7BP42_PHAVU Uncharacterized protein OS=Phaseolus vulgaris GN=PHAVU_006G150700g PE=4 SV=1	rcu:RCOM_0905230 Derlin-2, putative; K13989 Derlin-2/3	KOG0858 Predicted membrane protein	gi|731369890|ref|XP_010665558.1| PREDICTED: derlin-2.2 [Beta vulgaris subsp. vulgaris]	gi|731369889|ref|XM_010667256.1| PREDICTED: Beta vulgaris subsp. vulgaris derlin-2.2 (LOC104882841), mRNA
Sp_007060_hrpc			rcu:RCOM_0885390 hypothetical protein
Sp_007070_cecu
Sp_007080_dkte		tr|F6HV58|F6HV58_VITVI Putative uncharacterized protein OS=Vitis vinifera GN=VIT_14s0066g02260 PE=4 SV=1	vvi:100245796 hypothetical protein LOC100245796		gi|731319611|ref|XP_010670362.1| PREDICTED: uncharacterized protein LOC104887436 isoform X1 [Beta vulgaris subsp. vulgaris]	gi|731319610|ref|XM_010672060.1| PREDICTED: Beta vulgaris subsp. vulgaris uncharacterized LOC104887436 (LOC104887436), transcript variant X1, mRNA
Sp_007090_woey	sp|Q8S4Y1|THIC1_ARATH Acetyl-CoA acetyltransferase, cytosolic 1 OS=Arabidopsis thaliana GN=AAT1 PE=2 SV=1	tr|F5CLC4|F5CLC4_CATRO Acetoacetyl-CoA thiolase OS=Catharanthus roseus PE=2 SV=1	zma:100282283 acetyl-CoA acetyltransferase, cytosolic 1; K00626 acetyl-CoA C-acetyltransferase [EC:2.3.1.9]	KOG1390 Acetyl-CoA acetyltransferase	gi|330417990|gb|AEC13714.1| acetoacetyl-CoA thiolase [Catharanthus roseus]	gi|731355601|ref|XM_010690926.1| PREDICTED: Beta vulgaris subsp. vulgaris acetyl-CoA acetyltransferase, cytosolic 1 (LOC104902969), mRNA
Sp_007100_edpo	sp|O24362|PSA3_SPIOL Proteasome subunit alpha type-3 OS=Spinacia oleracea GN=PAG1 PE=2 SV=1	tr|A9PHR5|A9PHR5_POPTR Proteasome subunit alpha type OS=Populus trichocarpa GN=POPTR_0001s23140g PE=2 SV=1	pop:POPTR_548687 hypothetical protein; K02727 20S proteasome subunit alpha 7 [EC:3.4.25.1]	KOG0184 20S proteasome, regulatory subunit alpha type PSMA3/PRE10	gi|3914431|sp|O24362.1|PSA3_SPIOL RecName: Full=Proteasome subunit alpha type-3; AltName: Full=20S proteasome alpha subunit G; AltName: Full=20S proteasome subunit alpha-7; AltName: Full=Proteasome component C8 [Spinacia oleracea] // gi|2285802|dbj|BAA21651.1| 26S proteasome alpha subunit [Spinacia oleracea]	gi|2285801|dbj|D78173.1| Spinacia oleracea mRNA for 26S proteasome alpha subunit, complete cds
Sp_007110_zuci		tr|U5G1V1|U5G1V1_POPTR Uncharacterized protein (Fragment) OS=Populus trichocarpa GN=POPTR_0010s15770g PE=4 SV=1	pop:POPTR_225956 hypothetical protein		gi|743939653|ref|XP_011014276.1| PREDICTED: flowering time control protein FCA-like [Populus euphratica]	gi|731322201|ref|XM_010673461.1| PREDICTED: Beta vulgaris subsp. vulgaris flowering time control protein FCA (LOC104888472), mRNA
Sp_007120_icue	sp|Q5W6M3|CSPLG_ORYSJ CASP-like protein 4B4 OS=Oryza sativa subsp. japonica GN=Os05g0344400 PE=3 SV=1	tr|A0A0B2RCE1|A0A0B2RCE1_GLYSO CASP-like protein OS=Glycine soja GN=glysoja_005277 PE=3 SV=1	pop:POPTR_734245 hypothetical protein		gi|734396234|gb|KHN29553.1| CASP-like protein [Glycine soja]	gi|731353534|ref|XM_010689816.1| PREDICTED: Beta vulgaris subsp. vulgaris far upstream element-binding protein 1-like (LOC104902127), mRNA
Sp_007130_wtti	sp|Q9FNB0|CHLH_ARATH Magnesium-chelatase subunit ChlH, chloroplastic OS=Arabidopsis thaliana GN=CHLH PE=1 SV=1	tr|Q5BU21|Q5BU21_SELML Magnesium chelatase subunit H-like protein (Fragment) OS=Selaginella moellendorffii PE=4 SV=1	zma:100383266 hypothetical protein LOC100383266; K03403 magnesium chelatase subunit H [EC:6.6.1.1]		gi|60462016|gb|AAX21109.1| magnesium chelatase subunit H-like protein, partial [Selaginella moellendorffii]	gi|731324208|ref|XM_010674548.1| PREDICTED: Beta vulgaris subsp. vulgaris magnesium-chelatase subunit ChlH, chloroplastic (LOC104889354), mRNA
Sp_007140_udre						gi|731331110|ref|XM_010678187.1| PREDICTED: Beta vulgaris subsp. vulgaris L-ascorbate oxidase homolog (LOC104892300), mRNA
Sp_007150_rkua
Sp_007160_fmdw		tr|A0A067KI88|A0A067KI88_JATCU Uncharacterized protein OS=Jatropha curcas GN=JCGZ_09918 PE=4 SV=1	pop:POPTR_550077 hypothetical protein		gi|731359796|ref|XP_010691471.1| PREDICTED: GATA zinc finger domain-containing protein 10 [Beta vulgaris subsp. vulgaris]	gi|731359795|ref|XM_010693169.1| PREDICTED: Beta vulgaris subsp. vulgaris GATA zinc finger domain-containing protein 10 (LOC104904788), mRNA
Sp_007170_wwxe	sp|Q944A7|Y4523_ARATH Probable serine/threonine-protein kinase At4g35230 OS=Arabidopsis thaliana GN=At4g35230 PE=1 SV=1	tr|M5W2K2|M5W2K2_PRUPE Uncharacterized protein OS=Prunus persica GN=PRUPE_ppa004587mg PE=4 SV=1	pop:POPTR_1077146 hypothetical protein; K14500 BR-signaling kinase [EC:2.7.11.1]	KOG1187 Serine/threonine protein kinase	gi|731357537|ref|XP_010690264.1| PREDICTED: probable serine/threonine-protein kinase At4g35230 [Beta vulgaris subsp. vulgaris]	gi|731357536|ref|XM_010691962.1| PREDICTED: Beta vulgaris subsp. vulgaris probable serine/threonine-protein kinase At4g35230 (LOC104903836), mRNA
Sp_007180_titj		tr|A5BB06|A5BB06_VITVI Putative uncharacterized protein OS=Vitis vinifera GN=VITISV_037147 PE=4 SV=1	vvi:100252108 hypothetical protein LOC100252108		gi|731383206|ref|XP_010647700.1| PREDICTED: uncharacterized protein LOC104878766 [Vitis vinifera]	gi|731357538|ref|XM_010691963.1| PREDICTED: Beta vulgaris subsp. vulgaris uncharacterized LOC104903837 (LOC104903837), mRNA
Sp_007190_zwsm		tr|V7AEX2|V7AEX2_PHAVU Uncharacterized protein OS=Phaseolus vulgaris GN=PHAVU_011G043400g PE=4 SV=1	vvi:100245194 hypothetical protein LOC100245194		gi|731358309|ref|XP_010690669.1| PREDICTED: uncharacterized protein LOC104904173 [Beta vulgaris subsp. vulgaris]	gi|731358308|ref|XM_010692367.1| PREDICTED: Beta vulgaris subsp. vulgaris uncharacterized LOC104904173 (LOC104904173), mRNA
Sp_007200_irch					gi|731333780|ref|XP_010677905.1| PREDICTED: uncharacterized protein LOC104893500 [Beta vulgaris subsp. vulgaris]
Sp_007210_sudc	sp|Q99615|DNJC7_HUMAN DnaJ homolog subfamily C member 7 OS=Homo sapiens GN=DNAJC7 PE=1 SV=2	tr|A0A061EWF1|A0A061EWF1_THECC Heat shock protein DnaJ with tetratricopeptide repeat, putative isoform 1 OS=Theobroma cacao GN=TCM_024524 PE=4 SV=1	rcu:RCOM_0142870 hypothetical protein	KOG0550 Molecular chaperone (DnaJ superfamily)	gi|731324333|ref|XP_010672916.1| PREDICTED: uncharacterized protein LOC104889402 [Beta vulgaris subsp. vulgaris]	gi|731324334|ref|XR_789558.1| PREDICTED: Beta vulgaris subsp. vulgaris uncharacterized LOC104889402 (LOC104889402), transcript variant X2, misc_RNA
Sp_007220_rtue	sp|Q9LUH2|ALF5_ARATH MATE efflux family protein ALF5 OS=Arabidopsis thaliana GN=ALF5 PE=2 SV=1	tr|F6H231|F6H231_VITVI MATE efflux family protein OS=Vitis vinifera GN=VIT_19s0014g02450 PE=3 SV=1	vvi:100241893 hypothetical protein LOC100241893	KOG1347 Uncharacterized membrane protein, predicted efflux pump	gi|731329375|ref|XP_010675561.1| PREDICTED: MATE efflux family protein ALF5-like [Beta vulgaris subsp. vulgaris] // gi|731368292|ref|XP_010696066.1| PREDICTED: MATE efflux family protein ALF5-like [Beta vulgaris subsp. vulgaris]	gi|731329283|ref|XM_010677206.1| PREDICTED: Beta vulgaris subsp. vulgaris MATE efflux family protein ALF5-like (LOC104891501), transcript variant X3, mRNA // gi|731368254|ref|XM_010697741.1| PREDICTED: Beta vulgaris subsp. vulgaris MATE efflux family protein ALF5-like (LOC104908616), transcript variant X3, mRNA
Sp_007230_azuo	sp|Q9C826|ABA2_ARATH Xanthoxin dehydrogenase OS=Arabidopsis thaliana GN=ABA2 PE=1 SV=1	tr|W9RU72|W9RU72_9ROSA Xanthoxin dehydrogenase OS=Morus notabilis GN=L484_008603 PE=3 SV=1	rcu:RCOM_1453330 short chain alcohol dehydrogenase, putative (EC:1.1.1.100); K09841 xanthoxin dehydrogenase [EC:1.1.1.288]	KOG0725 Reductases with broad range of substrate specificities	gi|731322396|ref|XP_010671866.1| PREDICTED: xanthoxin dehydrogenase-like [Beta vulgaris subsp. vulgaris]	gi|731322395|ref|XM_010673564.1| PREDICTED: Beta vulgaris subsp. vulgaris xanthoxin dehydrogenase-like (LOC104888543), mRNA
Sp_007240_spfa	sp|Q9LKF9|CPSF2_ARATH Cleavage and polyadenylation specificity factor subunit 2 OS=Arabidopsis thaliana GN=CPSF100 PE=1 SV=2	tr|E0CV08|E0CV08_VITVI Putative uncharacterized protein OS=Vitis vinifera GN=VIT_16s0050g00590 PE=4 SV=1	vvi:100267865 hypothetical protein LOC100267865; K14402 cleavage and polyadenylation specificity factor subunit 2	KOG1135 mRNA cleavage and polyadenylation factor II complex, subunit CFT2 (CPSF subunit)	gi|731322388|ref|XP_010671861.1| PREDICTED: cleavage and polyadenylation specificity factor subunit 2 isoform X1 [Beta vulgaris subsp. vulgaris]	gi|731322387|ref|XM_010673559.1| PREDICTED: Beta vulgaris subsp. vulgaris cleavage and polyadenylation specificity factor subunit 2 (LOC104888540), transcript variant X1, mRNA
Sp_007250_tdcc		tr|G5DXP0|G5DXP0_SILLA Putative uncharacterized protein (Fragment) OS=Silene latifolia PE=2 SV=1	pop:POPTR_734202 hypothetical protein		gi|731322386|ref|XP_010671860.1| PREDICTED: uncharacterized protein LOC104888539 [Beta vulgaris subsp. vulgaris]	gi|731322385|ref|XM_010673558.1| PREDICTED: Beta vulgaris subsp. vulgaris uncharacterized LOC104888539 (LOC104888539), mRNA
Sp_007260_kqeh		tr|A0A0D2RX92|A0A0D2RX92_GOSRA Uncharacterized protein OS=Gossypium raimondii GN=B456_006G048400 PE=4 SV=1	rcu:RCOM_1583280 calmodulin-binding heat-shock protein, putative	KOG2088 Predicted lipase/calmodulin-binding heat-shock protein	gi|731322380|ref|XP_010671857.1| PREDICTED: uncharacterized protein LOC104888536 [Beta vulgaris subsp. vulgaris] // gi|731322382|ref|XP_010671858.1| PREDICTED: uncharacterized protein LOC104888536 [Beta vulgaris subsp. vulgaris]	gi|731322381|ref|XM_010673556.1| PREDICTED: Beta vulgaris subsp. vulgaris uncharacterized LOC104888536 (LOC104888536), transcript variant X2, mRNA
Sp_007270_hiyo	sp|Q8GXT7|P4H12_ARATH Probable prolyl 4-hydroxylase 12 OS=Arabidopsis thaliana GN=P4H12 PE=2 SV=1	tr|A0A0B0N532|A0A0B0N532_GOSAR Prolyl 4-hydroxylase subunit alpha-1 OS=Gossypium arboreum GN=F383_35331 PE=4 SV=1	pop:POPTR_570439 hypothetical protein	KOG1591 Prolyl 4-hydroxylase alpha subunit	gi|731322378|ref|XP_010671856.1| PREDICTED: probable prolyl 4-hydroxylase 12 [Beta vulgaris subsp. vulgaris]	gi|731322377|ref|XM_010673554.1| PREDICTED: Beta vulgaris subsp. vulgaris probable prolyl 4-hydroxylase 12 (LOC104888535), mRNA
Sp_007280_ztct		tr|V4S8P1|V4S8P1_9ROSI Uncharacterized protein OS=Citrus clementina GN=CICLE_v10006392mg PE=4 SV=1	rcu:RCOM_1583260 hypothetical protein		gi|567858544|ref|XP_006421955.1| hypothetical protein CICLE_v10006392mg [Citrus clementina] // gi|557523828|gb|ESR35195.1| hypothetical protein CICLE_v10006392mg [Citrus clementina]	gi|567858543|ref|XM_006421892.1| Citrus clementina hypothetical protein (CICLE_v10006392mg) mRNA, complete cds
Sp_007290_psnh	sp|Q9C9H7|RLP12_ARATH Receptor-like protein 12 OS=Arabidopsis thaliana GN=RLP12 PE=2 SV=2	tr|A0A061G0W9|A0A061G0W9_THECC Disease resistance family protein / LRR family protein, putative OS=Theobroma cacao GN=TCM_015171 PE=4 SV=1	vvi:100248060 hypothetical protein LOC100248060	KOG0619 FOG: Leucine rich repeat	gi|731322376|ref|XP_010671855.1| PREDICTED: receptor-like protein 12 [Beta vulgaris subsp. vulgaris]	gi|731322375|ref|XM_010673553.1| PREDICTED: Beta vulgaris subsp. vulgaris receptor-like protein 12 (LOC104888534), mRNA
Sp_007300_mywy	sp|O22476|BRI1_ARATH Protein BRASSINOSTEROID INSENSITIVE 1 OS=Arabidopsis thaliana GN=BRI1 PE=1 SV=1	tr|A0A0B2Q243|A0A0B2Q243_GLYSO LRR receptor-like serine/threonine-protein kinase ERL1 OS=Glycine soja GN=glysoja_042673 PE=4 SV=1	vvi:100245521 hypothetical protein LOC100245521	KOG0619 FOG: Leucine rich repeat	gi|731322376|ref|XP_010671855.1| PREDICTED: receptor-like protein 12 [Beta vulgaris subsp. vulgaris]	gi|731322375|ref|XM_010673553.1| PREDICTED: Beta vulgaris subsp. vulgaris receptor-like protein 12 (LOC104888534), mRNA
Sp_007310_qmdq		tr|B9HRB2|B9HRB2_POPTR Uncharacterized protein OS=Populus trichocarpa GN=POPTR_0009s13190g PE=4 SV=1	vvi:100264397 hypothetical protein LOC100264397		gi|731429919|ref|XP_010664813.1| PREDICTED: uncharacterized protein LOC104882577 [Vitis vinifera]
Sp_007320_xjdx	sp|O49160|EIF3C_ARATH Eukaryotic translation initiation factor 3 subunit C OS=Arabidopsis thaliana GN=TIF3C1 PE=1 SV=2	tr|F6HLF0|F6HLF0_VITVI Eukaryotic translation initiation factor 3 subunit C OS=Vitis vinifera GN=VIT_08s0007g07180 PE=3 SV=1	vvi:100252123 hypothetical protein LOC100252123; K03252 translation initiation factor eIF-3 subunit 8	KOG1076 Translation initiation factor 3, subunit c (eIF-3c)	gi|731330813|ref|XP_010676333.1| PREDICTED: eukaryotic translation initiation factor 3 subunit C [Beta vulgaris subsp. vulgaris]	gi|731330812|ref|XM_010678031.1| PREDICTED: Beta vulgaris subsp. vulgaris eukaryotic translation initiation factor 3 subunit C (LOC104892188), mRNA
Sp_007330_dgzz	sp|Q5REP4|KIF22_PONAB Kinesin-like protein KIF22 OS=Pongo abelii GN=KIF22 PE=2 SV=1	tr|A0A061G094|A0A061G094_THECC Kinesin-like protein OS=Theobroma cacao GN=TCM_015197 PE=3 SV=1	pop:POPTR_575840 hypothetical protein	KOG0242 Kinesin-like protein	gi|731322372|ref|XP_010671853.1| PREDICTED: kinesin-like protein KIF22 isoform X1 [Beta vulgaris subsp. vulgaris]	gi|731322371|ref|XM_010673551.1| PREDICTED: Beta vulgaris subsp. vulgaris kinesin-like protein KIF22 (LOC104888533), transcript variant X1, mRNA
Sp_007340_azad	sp|Q8GXC7|FBK50_ARATH F-box/kelch-repeat protein At3g06240 OS=Arabidopsis thaliana GN=At3g06240 PE=2 SV=1	tr|A0A068V9F9|A0A068V9F9_COFCA Coffea canephora DH200=94 genomic scaffold, scaffold_150 OS=Coffea canephora GN=GSCOC_T00010923001 PE=4 SV=1	vvi:100251501 hypothetical protein LOC100251501		gi|731377301|ref|XP_010667834.1| PREDICTED: F-box/kelch-repeat protein At3g23880-like isoform X1 [Beta vulgaris subsp. vulgaris] // gi|731377306|ref|XP_010667835.1| PREDICTED: F-box/kelch-repeat protein At3g23880-like isoform X2 [Beta vulgaris subsp. vulgaris] // gi|731378204|ref|XP_010668100.1| PREDICTED: F-box/kelch-repeat protein At3g23880-like [Beta vulgaris subsp. vulgaris]
Sp_007350_fcmi	sp|Q6R0E3|TRP5_ARATH Telomere repeat-binding protein 5 OS=Arabidopsis thaliana GN=TRP5 PE=1 SV=2	tr|F6GV03|F6GV03_VITVI Putative uncharacterized protein OS=Vitis vinifera GN=VIT_06s0004g04940 PE=4 SV=1	vvi:100257090 hypothetical protein LOC100257090		gi|731348929|ref|XP_010685737.1| PREDICTED: telomere repeat-binding protein 2 [Beta vulgaris subsp. vulgaris]	gi|731348928|ref|XM_010687435.1| PREDICTED: Beta vulgaris subsp. vulgaris telomere repeat-binding protein 2 (LOC104900095), mRNA
Sp_007360_rrgt	sp|O04716|MSH6_ARATH DNA mismatch repair protein MSH6 OS=Arabidopsis thaliana GN=MSH6 PE=1 SV=2	tr|A0A067KJ50|A0A067KJ50_JATCU Uncharacterized protein OS=Jatropha curcas GN=JCGZ_13200 PE=4 SV=1	rcu:RCOM_0804080 hypothetical protein	KOG2261 Polycomb enhancer protein, EPC	gi|731320377|ref|XP_010670773.1| PREDICTED: uncharacterized protein LOC104887746 [Beta vulgaris subsp. vulgaris]	gi|731320378|ref|XR_789384.1| PREDICTED: Beta vulgaris subsp. vulgaris uncharacterized LOC104887746 (LOC104887746), transcript variant X2, misc_RNA
Sp_007370_otgr	sp|Q8RXE7|AGD14_ARATH Probable ADP-ribosylation factor GTPase-activating protein AGD14 OS=Arabidopsis thaliana GN=AGD14 PE=1 SV=2	tr|A0A061GNA9|A0A061GNA9_THECC ArfGap/RecO-like zinc finger domain-containing protein, putative OS=Theobroma cacao GN=TCM_038295 PE=4 SV=1	vvi:100249182 hypothetical protein LOC100249182	KOG0702 Predicted GTPase-activating protein	gi|731320380|ref|XP_010670775.1| PREDICTED: uncharacterized protein LOC104887747 [Beta vulgaris subsp. vulgaris]	gi|731320379|ref|XM_010672473.1| PREDICTED: Beta vulgaris subsp. vulgaris uncharacterized LOC104887747 (LOC104887747), mRNA
Sp_007380_qyrj	sp|O64530|STR1_ARATH Thiosulfate/3-mercaptopyruvate sulfurtransferase 1, mitochondrial OS=Arabidopsis thaliana GN=STR1 PE=1 SV=1	tr|B9RHZ9|B9RHZ9_RICCO Sulfurtransferase OS=Ricinus communis GN=RCOM_1574740 PE=4 SV=1	rcu:RCOM_1574740 thiosulfate sulfertansferase, putative (EC:2.8.1.2); K01011 thiosulfate/3-mercaptopyruvate sulfurtransferase [EC:2.8.1.1 2.8.1.2]	KOG1529 Mercaptopyruvate sulfurtransferase/thiosulfate sulfurtransferase	gi|731318934|ref|XP_010669991.1| PREDICTED: thiosulfate/3-mercaptopyruvate sulfurtransferase 1, mitochondrial-like isoform X1 [Beta vulgaris subsp. vulgaris]	gi|731318935|ref|XM_010671690.1| PREDICTED: Beta vulgaris subsp. vulgaris thiosulfate/3-mercaptopyruvate sulfurtransferase 1, mitochondrial-like (LOC104887101), transcript variant X2, mRNA
Sp_007390_jexa	sp|O34614|YTQB_BACSU Putative rRNA methylase YtqB OS=Bacillus subtilis (strain 168) GN=ytqB PE=3 SV=1	tr|D7T0W8|D7T0W8_VITVI Putative uncharacterized protein OS=Vitis vinifera GN=VIT_19s0085g00290 PE=4 SV=1	vvi:100252956 hypothetical protein LOC100252956		gi|731318938|ref|XP_010669993.1| PREDICTED: uncharacterized protein LOC104887102 [Beta vulgaris subsp. vulgaris]	gi|731318937|ref|XM_010671691.1| PREDICTED: Beta vulgaris subsp. vulgaris uncharacterized LOC104887102 (LOC104887102), mRNA
Sp_007400_owzt	sp|Q42962|PGKY_TOBAC Phosphoglycerate kinase, cytosolic OS=Nicotiana tabacum PE=2 SV=1	tr|M4CW24|M4CW24_BRARP Phosphoglycerate kinase OS=Brassica rapa subsp. pekinensis GN=Bra008421 PE=3 SV=1	ath:AT1G79550 PGK; PGK (PHOSPHOGLYCERATE KINASE); phosphoglycerate kinase (EC:2.7.7.2 2.7.2.3); K00927 phosphoglycerate kinase [EC:2.7.2.3]	KOG1367 3-phosphoglycerate kinase	gi|731318922|ref|XP_010669985.1| PREDICTED: phosphoglycerate kinase, cytosolic [Beta vulgaris subsp. vulgaris]	gi|731318921|ref|XM_010671683.1| PREDICTED: Beta vulgaris subsp. vulgaris phosphoglycerate kinase, cytosolic (LOC104887096), mRNA
Sp_007410_gtik	sp|P29409|PGKH_SPIOL Phosphoglycerate kinase, chloroplastic (Fragment) OS=Spinacia oleracea PE=2 SV=2	tr|G5DVX2|G5DVX2_SILLA Phosphoglycerate kinase (Fragment) OS=Silene latifolia PE=2 SV=1	pop:POPTR_833719 phosphoglycerate kinase; K00927 phosphoglycerate kinase [EC:2.7.2.3]	KOG1367 3-phosphoglycerate kinase	gi|1346698|sp|P29409.2|PGKH_SPIOL RecName: Full=Phosphoglycerate kinase, chloroplastic; Flags: Precursor, partial [Spinacia oleracea] // gi|21272|emb|CAA48479.1| phosphoglycerate kinase [Spinacia oleracea]	gi|21271|emb|X68430.1| S.oleracea mRNA for phosphoglycerate kinase (chloroplast isoenzyme)
Sp_007420_hgyd	sp|Q9LTV6|DECR2_ARATH Peroxisomal 2,4-dienoyl-CoA reductase OS=Arabidopsis thaliana GN=At3g12800 PE=2 SV=1	tr|D7T0V6|D7T0V6_VITVI Putative uncharacterized protein OS=Vitis vinifera GN=VIT_19s0085g00500 PE=3 SV=1	vvi:100248493 hypothetical protein LOC100248493; K13237 peroxisomal 2,4-dienoyl-CoA reductase [EC:1.3.1.34]	KOG0725 Reductases with broad range of substrate specificities	gi|731318833|ref|XP_010669937.1| PREDICTED: peroxisomal 2,4-dienoyl-CoA reductase isoform X1 [Beta vulgaris subsp. vulgaris]	gi|731318832|ref|XM_010671635.1| PREDICTED: Beta vulgaris subsp. vulgaris peroxisomal 2,4-dienoyl-CoA reductase (LOC104887053), transcript variant X1, mRNA
Sp_007430_mixs		tr|A0A059DKH2|A0A059DKH2_EUCGR Uncharacterized protein OS=Eucalyptus grandis GN=EUGRSUZ_A02931 PE=4 SV=1	vvi:100266582 hypothetical protein LOC100266582		gi|731363347|ref|XP_010693386.1| PREDICTED: uncharacterized protein LOC104906344 [Beta vulgaris subsp. vulgaris]	gi|731363346|ref|XM_010695084.1| PREDICTED: Beta vulgaris subsp. vulgaris uncharacterized LOC104906344 (LOC104906344), mRNA
Sp_007440_mixx	sp|Q9SAJ3|FTSHC_ARATH ATP-dependent zinc metalloprotease FTSH 12, chloroplastic OS=Arabidopsis thaliana GN=FTSH12 PE=2 SV=2	tr|F6H9V4|F6H9V4_VITVI Putative uncharacterized protein OS=Vitis vinifera GN=VIT_19s0085g00490 PE=4 SV=1	vvi:100244978 hypothetical protein LOC100244978; K03798 cell division protease FtsH [EC:3.4.24.-]	KOG0731 AAA+-type ATPase containing the peptidase M41 domain	gi|731363231|ref|XP_010693321.1| PREDICTED: ATP-dependent zinc metalloprotease FTSH 12, chloroplastic [Beta vulgaris subsp. vulgaris]	gi|731363230|ref|XM_010695019.1| PREDICTED: Beta vulgaris subsp. vulgaris ATP-dependent zinc metalloprotease FTSH 12, chloroplastic (LOC104906283), mRNA
Sp_007450_pnti	sp|Q42510|GNOM_ARATH ARF guanine-nucleotide exchange factor GNOM OS=Arabidopsis thaliana GN=GN PE=1 SV=1	tr|A0A067H5P0|A0A067H5P0_CITSI Uncharacterized protein OS=Citrus sinensis GN=CISIN_1g046443mg PE=4 SV=1	rcu:RCOM_0837820 pattern formation protein, putative	KOG0928 Pattern-formation protein/guanine nucleotide exchange factor	gi|731343872|ref|XP_010683111.1| PREDICTED: ARF guanine-nucleotide exchange factor GNOM [Beta vulgaris subsp. vulgaris]	gi|731343871|ref|XM_010684809.1| PREDICTED: Beta vulgaris subsp. vulgaris ARF guanine-nucleotide exchange factor GNOM (LOC104897851), mRNA
Sp_007460_dtkw	sp|B9FSC8|OPR11_ORYSJ Putative 12-oxophytodienoate reductase 11 OS=Oryza sativa subsp. japonica GN=OPR11 PE=2 SV=1	tr|M5XZ67|M5XZ67_PRUPE Uncharacterized protein OS=Prunus persica GN=PRUPE_ppa007490mg PE=4 SV=1	pop:POPTR_810138 hypothetical protein	KOG0134 NADH:flavin oxidoreductase/12-oxophytodienoate reductase	gi|731313931|ref|XP_010683270.1| PREDICTED: 12-oxophytodienoate reductase 2-like [Beta vulgaris subsp. vulgaris]	gi|731313930|ref|XM_010684968.1| PREDICTED: Beta vulgaris subsp. vulgaris 12-oxophytodienoate reductase 2-like (LOC104897982), mRNA
Sp_007470_pgfu	sp|Q9XG54|OPR1_SOLLC 12-oxophytodienoate reductase 1 OS=Solanum lycopersicum GN=OPR1 PE=1 SV=1	tr|F6I447|F6I447_VITVI Putative uncharacterized protein OS=Vitis vinifera GN=VIT_18s0041g02080 PE=4 SV=1	vvi:100244746 hypothetical protein LOC100244746	KOG0134 NADH:flavin oxidoreductase/12-oxophytodienoate reductase	gi|225460240|ref|XP_002281119.1| PREDICTED: putative 12-oxophytodienoate reductase 11 [Vitis vinifera]	gi|731313930|ref|XM_010684968.1| PREDICTED: Beta vulgaris subsp. vulgaris 12-oxophytodienoate reductase 2-like (LOC104897982), mRNA
Sp_007480_shro	sp|Q9SF78|GDL29_ARATH GDSL esterase/lipase At1g71691 OS=Arabidopsis thaliana GN=At1g71691 PE=2 SV=1	tr|W9S0Q7|W9S0Q7_9ROSA GDSL esterase/lipase OS=Morus notabilis GN=L484_014294 PE=4 SV=1	pop:POPTR_836511 hypothetical protein		gi|731313916|ref|XP_010683198.1| PREDICTED: GDSL esterase/lipase At1g71691 [Beta vulgaris subsp. vulgaris]	gi|731313915|ref|XM_010684896.1| PREDICTED: Beta vulgaris subsp. vulgaris GDSL esterase/lipase At1g71691 (LOC104897925), mRNA
Sp_007490_tkyp	sp|Q942D4|BURP3_ORYSJ BURP domain-containing protein 3 OS=Oryza sativa subsp. japonica GN=BURP3 PE=2 SV=1	tr|A5C2Q6|A5C2Q6_VITVI Putative uncharacterized protein OS=Vitis vinifera GN=VITISV_030281 PE=4 SV=1	vvi:100252668 hypothetical protein LOC100252668		gi|147855479|emb|CAN83863.1| hypothetical protein VITISV_030281 [Vitis vinifera]
Sp_007500_zpkm	sp|Q94CA0|LAZH1_ARATH Protein LAZ1 homolog 1 OS=Arabidopsis thaliana GN=At1g77220 PE=2 SV=1	tr|E0CQP6|E0CQP6_VITVI Putative uncharacterized protein OS=Vitis vinifera GN=VIT_18s0001g15630 PE=4 SV=1	vvi:100266072 hypothetical protein LOC100266072	KOG2641 Predicted seven transmembrane receptor - rhodopsin family	gi|731313389|ref|XP_010680038.1| PREDICTED: transmembrane protein 184 homolog DDB_G0279555 [Beta vulgaris subsp. vulgaris]	gi|731313388|ref|XM_010681736.1| PREDICTED: Beta vulgaris subsp. vulgaris transmembrane protein 184 homolog DDB_G0279555 (LOC104895270), mRNA
Sp_007510_tppt	sp|Q9CAI3|CADH1_ARATH Probable cinnamyl alcohol dehydrogenase 1 OS=Arabidopsis thaliana GN=CAD1 PE=2 SV=1	tr|M5WB20|M5WB20_PRUPE Uncharacterized protein OS=Prunus persica GN=PRUPE_ppa007789mg PE=3 SV=1	vvi:100244482 hypothetical protein LOC100244482	KOG0023 Alcohol dehydrogenase, class V	gi|731313387|ref|XP_010680026.1| PREDICTED: probable cinnamyl alcohol dehydrogenase 1 [Beta vulgaris subsp. vulgaris]	gi|731313386|ref|XM_010681724.1| PREDICTED: Beta vulgaris subsp. vulgaris probable cinnamyl alcohol dehydrogenase 1 (LOC104895262), mRNA
Sp_007520_qjes	sp|Q8W4A7|GUX3_ARATH Putative UDP-glucuronate:xylan alpha-glucuronosyltransferase 3 OS=Arabidopsis thaliana GN=GUX3 PE=2 SV=1	tr|M5VIJ3|M5VIJ3_PRUPE Hexosyltransferase OS=Prunus persica GN=PRUPE_ppa002697mg PE=3 SV=1	vvi:100245489 hypothetical protein LOC100245489	KOG1950 Glycosyl transferase, family 8 - glycogenin	gi|731313385|ref|XP_010680014.1| PREDICTED: putative UDP-glucuronate:xylan alpha-glucuronosyltransferase 3 [Beta vulgaris subsp. vulgaris]	gi|731313384|ref|XM_010681712.1| PREDICTED: Beta vulgaris subsp. vulgaris putative UDP-glucuronate:xylan alpha-glucuronosyltransferase 3 (LOC104895251), mRNA
Sp_007530_rwpn	sp|Q04ZJ3|RIMP_LEPBL Ribosome maturation factor RimP OS=Leptospira borgpetersenii serovar Hardjo-bovis (strain L550) GN=rimP PE=3 SV=1	tr|A0A061FH06|A0A061FH06_THECC Uncharacterized protein OS=Theobroma cacao GN=TCM_035449 PE=3 SV=1	vvi:100266148 hypothetical protein LOC100266148		gi|731313383|ref|XP_010680003.1| PREDICTED: uncharacterized protein LOC104895244 [Beta vulgaris subsp. vulgaris]	gi|731313382|ref|XM_010681701.1| PREDICTED: Beta vulgaris subsp. vulgaris uncharacterized LOC104895244 (LOC104895244), mRNA
Sp_007540_escd	sp|Q9SJL9|XTH32_ARATH Probable xyloglucan endotransglucosylase/hydrolase protein 32 OS=Arabidopsis thaliana GN=XTH32 PE=2 SV=1	tr|M5W9X3|M5W9X3_PRUPE Xyloglucan endotransglucosylase/hydrolase OS=Prunus persica GN=PRUPE_ppa009437mg PE=3 SV=1	vvi:100255547 hypothetical protein LOC100255547; K08235 xyloglucan:xyloglucosyl transferase [EC:2.4.1.207]	TWOG0096 Xyloglucan endotransglycosylase	gi|731368695|ref|XP_010696289.1| PREDICTED: probable xyloglucan endotransglucosylase/hydrolase protein 32 [Beta vulgaris subsp. vulgaris]	gi|731368694|ref|XM_010697987.1| PREDICTED: Beta vulgaris subsp. vulgaris probable xyloglucan endotransglucosylase/hydrolase protein 32 (LOC104908825), mRNA
Sp_007550_myja	sp|Q9FH05|SCP42_ARATH Serine carboxypeptidase-like 42 OS=Arabidopsis thaliana GN=SCPL42 PE=2 SV=1	tr|M1CB98|M1CB98_SOLTU Uncharacterized protein OS=Solanum tuberosum GN=PGSC0003DMG400024802 PE=4 SV=1	rcu:RCOM_0138410 serine carboxypeptidase, putative (EC:3.4.16.6)	KOG1282 Serine carboxypeptidases (lysosomal cathepsin A)	gi|731313380|ref|XP_010679983.1| PREDICTED: serine carboxypeptidase-like 42 [Beta vulgaris subsp. vulgaris]	gi|731313379|ref|XM_010681681.1| PREDICTED: Beta vulgaris subsp. vulgaris serine carboxypeptidase-like 42 (LOC104895227), mRNA
Sp_007560_tfun	sp|Q402F4|TOM1_TOBAC Tobamovirus multiplication protein 1 OS=Nicotiana tabacum GN=TOM1 PE=1 SV=1	tr|A0A0D2TRN9|A0A0D2TRN9_GOSRA Uncharacterized protein OS=Gossypium raimondii GN=B456_009G177100 PE=4 SV=1	ath:AT4G21790 TOM1; TOM1 (TOBAMOVIRUS MULTIPLICATION 1); protein binding		gi|731369888|ref|XP_010665557.1| PREDICTED: tobamovirus multiplication protein 1 [Beta vulgaris subsp. vulgaris]	gi|731369887|ref|XM_010667255.1| PREDICTED: Beta vulgaris subsp. vulgaris tobamovirus multiplication protein 1 (LOC104882840), mRNA
Sp_007570_rrer	sp|P10394|POL4_DROME Retrovirus-related Pol polyprotein from transposon 412 OS=Drosophila melanogaster GN=POL PE=3 SV=1	tr|A5AH94|A5AH94_VITVI Putative uncharacterized protein OS=Vitis vinifera GN=VITISV_041027 PE=4 SV=1	vvi:100246407 hypothetical protein LOC100246407	KOG0017 FOG: Transposon-encoded proteins with TYA, reverse transcriptase, integrase domains in various combinations	gi|731365880|ref|XP_010694762.1| PREDICTED: uncharacterized protein LOC104907521 [Beta vulgaris subsp. vulgaris]	gi|731366138|ref|XM_010696605.1| PREDICTED: Beta vulgaris subsp. vulgaris uncharacterized LOC104907648 (LOC104907648), mRNA
Sp_007580_scac		tr|A0A0B2PNR3|A0A0B2PNR3_GLYSO Uncharacterized protein (Fragment) OS=Glycine soja GN=glysoja_007839 PE=4 SV=1	vvi:100251606 similar to Gag-protease-integrase-RT-RNaseH polyprotein		gi|734340198|gb|KHN09243.1| hypothetical protein glysoja_040868, partial [Glycine soja] // gi|734429094|gb|KHN44926.1| hypothetical protein glysoja_036137, partial [Glycine soja] // gi|734436564|gb|KHN48170.1| hypothetical protein glysoja_007839, partial [Glycine soja]	gi|21907919|dbj|AP004903.1| Lotus japonicus genomic DNA, chromosome 4, clone: LjT01K08, TM0061, complete sequence
Sp_007590_ueoy
Sp_007600_qpnk	sp|Q94ID2|IPT5_ARATH Adenylate isopentenyltransferase 5, chloroplastic OS=Arabidopsis thaliana GN=IPT5 PE=1 SV=2	tr|A0A067GHB9|A0A067GHB9_CITSI Uncharacterized protein OS=Citrus sinensis GN=CISIN_1g020362mg PE=3 SV=1	pop:POPTR_766811 cytokinin biosynthetic isopentenyltransferase; K10760 adenylate isopentenyltransferase (cytokinin synthase)	KOG1384 tRNA delta(2)-isopentenylpyrophosphate transferase	gi|731364345|ref|XP_010693920.1| PREDICTED: adenylate isopentenyltransferase 5, chloroplastic [Beta vulgaris subsp. vulgaris]	gi|731364344|ref|XM_010695618.1| PREDICTED: Beta vulgaris subsp. vulgaris adenylate isopentenyltransferase 5, chloroplastic (LOC104906803), mRNA
Sp_007610_wffg		tr|A0A0D2PYA6|A0A0D2PYA6_GOSRA Uncharacterized protein OS=Gossypium raimondii GN=B456_008G198600 PE=4 SV=1	osa:4340237 Os06g0165300		gi|731312530|ref|XP_010675261.1| PREDICTED: uncharacterized protein LOC104891287 [Beta vulgaris subsp. vulgaris]
Sp_007620_sjji	sp|Q8LD27|PSB6_ARATH Proteasome subunit beta type-6 OS=Arabidopsis thaliana GN=PBA1 PE=1 SV=2	tr|A0A087GIK9|A0A087GIK9_ARAAL Proteasome subunit beta type OS=Arabis alpina GN=AALP_AA7G169100 PE=3 SV=1	rcu:RCOM_0205360 proteasome subunit beta type 6,9, putative (EC:3.4.25.1); K02738 20S proteasome subunit beta 1 [EC:3.4.25.1]	KOG0174 20S proteasome, regulatory subunit beta type PSMB6/PSMB9/PRE3	gi|731318027|ref|XP_010669501.1| PREDICTED: proteasome subunit beta type-6 [Beta vulgaris subsp. vulgaris]	gi|731318026|ref|XM_010671199.1| PREDICTED: Beta vulgaris subsp. vulgaris proteasome subunit beta type-6 (LOC104886715), mRNA
Sp_007630_qypp	sp|P54121|AIG2_ARATH Protein AIG2 OS=Arabidopsis thaliana GN=AIG2 PE=2 SV=1	tr|I3T7E7|I3T7E7_LOTJA Uncharacterized protein OS=Lotus japonicus PE=2 SV=1	vvi:100244120 hypothetical protein LOC100244120		gi|731318017|ref|XP_010669495.1| PREDICTED: protein AIG2-like [Beta vulgaris subsp. vulgaris]	gi|731318016|ref|XM_010671193.1| PREDICTED: Beta vulgaris subsp. vulgaris protein AIG2-like (LOC104886711), mRNA
Sp_007640_pudi	sp|Q9SU30|CPR30_ARATH F-box protein CPR30 OS=Arabidopsis thaliana GN=CPR30 PE=1 SV=2	tr|A0A068V9F9|A0A068V9F9_COFCA Coffea canephora DH200=94 genomic scaffold, scaffold_150 OS=Coffea canephora GN=GSCOC_T00010923001 PE=4 SV=1	pop:POPTR_547750 hypothetical protein		gi|731342624|ref|XP_010682487.1| PREDICTED: F-box/kelch-repeat protein At3g23880-like [Beta vulgaris subsp. vulgaris]
Sp_007650_fegq	sp|O23461|ARAK_ARATH L-arabinokinase OS=Arabidopsis thaliana GN=ARA1 PE=1 SV=1	tr|W9SHV6|W9SHV6_9ROSA Uncharacterized protein OS=Morus notabilis GN=L484_019881 PE=4 SV=1	vvi:100267958 hypothetical protein LOC100267958; K12446 L-arabinokinase [EC:2.7.1.46]	KOG0631 Galactokinase	gi|731318013|ref|XP_010669493.1| PREDICTED: L-arabinokinase-like [Beta vulgaris subsp. vulgaris]	gi|731318012|ref|XM_010671191.1| PREDICTED: Beta vulgaris subsp. vulgaris L-arabinokinase-like (LOC104886709), mRNA
Sp_007660_pcdn	sp|Q9WTV5|PSMD9_RAT 26S proteasome non-ATPase regulatory subunit 9 OS=Rattus norvegicus GN=Psmd9 PE=1 SV=1	tr|A0A0D2TE99|A0A0D2TE99_GOSRA Uncharacterized protein OS=Gossypium raimondii GN=B456_009G057000 PE=4 SV=1	vvi:100258659 hypothetical protein LOC100258659; K06693 26S proteasome non-ATPase regulatory subunit 9	KOG3129 26S proteasome regulatory complex, subunit PSMD9	gi|359484839|ref|XP_003633172.1| PREDICTED: 26S proteasome non-ATPase regulatory subunit 9 isoform X2 [Vitis vinifera]	gi|731334114|ref|XM_010679766.1| PREDICTED: Beta vulgaris subsp. vulgaris 26S proteasome non-ATPase regulatory subunit 9 (LOC104893636), transcript variant X3, mRNA
Sp_007670_zzqu	sp|Q8L4X4|GAT2_ARATH Probable GABA transporter 2 OS=Arabidopsis thaliana GN=At5g41800 PE=1 SV=1	tr|B9GL79|B9GL79_POPTR Amino acid transporter family protein OS=Populus trichocarpa GN=POPTR_0001s10430g PE=4 SV=1	pop:POPTR_180052 proline transporter	KOG1303 Amino acid transporters	gi|731330799|ref|XP_010676325.1| PREDICTED: probable GABA transporter 2 isoform X1 [Beta vulgaris subsp. vulgaris]	gi|731330798|ref|XM_010678023.1| PREDICTED: Beta vulgaris subsp. vulgaris probable GABA transporter 2 (LOC104892183), transcript variant X1, mRNA
Sp_007680_qgzg	sp|Q9T012|HMG13_ARATH High mobility group B protein 13 OS=Arabidopsis thaliana GN=HMGB13 PE=2 SV=1	tr|F6HUS4|F6HUS4_VITVI Putative uncharacterized protein OS=Vitis vinifera GN=VIT_02s0025g01220 PE=4 SV=1	vvi:100243346 hypothetical protein LOC100243346	KOG0381 HMG box-containing protein	gi|731330803|ref|XP_010676327.1| PREDICTED: high mobility group B protein 13-like [Beta vulgaris subsp. vulgaris]	gi|731330802|ref|XM_010678025.1| PREDICTED: Beta vulgaris subsp. vulgaris high mobility group B protein 13-like (LOC104892184), mRNA
Sp_007690_zxxr	sp|O82509|TBL23_ARATH Protein trichome birefringence-like 23 OS=Arabidopsis thaliana GN=TBL23 PE=2 SV=1	tr|A5C5G9|A5C5G9_VITVI Putative uncharacterized protein OS=Vitis vinifera GN=VITISV_028215 PE=4 SV=1	vvi:100265666 hypothetical protein LOC100265666		gi|731330805|ref|XP_010676328.1| PREDICTED: protein trichome birefringence-like 23 [Beta vulgaris subsp. vulgaris]	gi|731330804|ref|XM_010678026.1| PREDICTED: Beta vulgaris subsp. vulgaris protein trichome birefringence-like 23 (LOC104892185), mRNA
[truncated: 20,933 more rows]

## Sheet: Table B
Table B. Expression profiles of spinach genes
[truncated: 21,703 more rows]

## Sheet: Table C
Table C. The classification of paralogous and orthologous gene pairs in Arabidopsis, grape, spinach, sugar beet and rice
[truncated: 18,959 more rows]

[truncated: 1 more sheets: Table D]
